# Supplementary material for: A proteome scale study reveals how plastic surfaces and agitation promote protein aggregation
Source: Sci Rep. 2023 Jan 21;13:1227. doi: 10.1038/s41598-023-28412-7 (PMC9867740; doi:10.1038/s41598-023-28412-7)
Supplement: Supplementary file 1 — Supplementary Information 1. [file 41598_2023_28412_MOESM1_ESM.xlsx]

## Sheet: Glass
	Control_PP_no_stir				Glass						Average			F-Test P.Value		Bayes Factor Analysis		BF10 Analysis
Top.Protein.Description	A	B	C	D	A	B	C	D	Coverage	MW	Control	Glass	Ratio	raw	adjusted	BF10	Post.	H1: control <> condition
ODPB_YEAST Pyruvate dehydrogenase E1 component subunit beta, mitochondrial	2.80945	3.57148	3.42984	3.3088	5.65825	7.16203	6.11125	6.03272	51.64	40.0286	3.27989	6.24106	1.90283	0.000181464	0.0798309	195.886	0.994921	Extreme evidence for H1
KAD2_YEAST Adenylate kinase	2.53451	2.55867	4.54816	4.38765	8.69132	7.54208	8.10386	7.57958	43.69	24.2395	3.50725	7.97921	2.27506	0.000352454	0.0798309	109.022	0.990911
RS14A_YEAST 40S ribosomal protein S14-A	33.4312	39.2196	40.8136	45.7544	25.1805	17.3525	18.6451	20.9173	75.18	14.5277	39.8047	20.5238	0.515613	0.00075281	0.113674	54.047	0.981834	Very strong evidence for H1
RS29A_YEAST 40S ribosomal protein S29-A	40.1558	45.316	67.1561	32.1743	3.25705	5.05218	0	0	66.07	6.6563	46.2005	2.07731	0.0449629	0.00114105	0.129224	37.7825	0.974215
TSA1_YEAST Peroxiredoxin TSA1	50.5656	45.316	46.6304	36.2437	23.5135	30.9399	22.6168	20.1495	93.37	21.5763	44.6889	24.3049	0.543869	0.00175951	0.159411	25.329	0.962019	Strong evidence for H1
IF4B_YEAST Eukaryotic translation initiation factor 4B	6.04652	10.0299	5.53248	7.12123	1.51643	0.483666	2.52743	1.929	70.87	48.4931	7.18253	1.61413	0.22473	0.00223691	0.168886	20.8398	0.954212
HSP71_YEAST Heat shock protein SSA1	80.8865	87.1976	81.5938	85.9055	70.3839	66.444	57.5206	72.1353	81.78	69.6146	83.8958	66.6209	0.794091	0.0030619	0.186972	15.7397	0.940262
RL38_YEAST 60S ribosomal protein L38	9.38368	25.5762	18.8234	18.1591	1.83827	2.85144	3.06383	1.03887	46.15	8.8211	17.9856	2.19811	0.122215	0.00330194	0.186972	14.5988	0.935893
TCTP_YEAST Translationally-controlled tumor protein homolog	13.7077	13.8383	10.1846	12.8205	5.4072	8.38739	9.01213	8.029	40.72	18.7291	12.6378	7.70893	0.609991	0.00542455	0.259002	9.31986	0.903099	Moderate evidence for H1
GRE1_YEAST Protein GRE1	13.5671	9.99822	13.1533	15.9785	0	0	5.4285	7.94668	64.29	19.0145	13.1743	3.3438	0.253812	0.0057383	0.259002	8.84021	0.898376
CBS_YEAST Cystathionine beta-synthase	24.4996	20.6978	20.0905	23.2475	9.66427	16.5453	16.1074	15.4069	78.7	55.9874	22.1339	14.4309	0.651985	0.00694784	0.259002	7.50648	0.882443
RS15_YEAST 40S ribosomal protein S15	3.33596	5.53367	4.07262	3.9289	2.16223	1.01371	2.19324	2.46052	35.92	15.9915	4.21779	1.95742	0.464088	0.00721666	0.259002	7.35307	0.880283
RS7B_YEAST 40S ribosomal protein S7-B	32.4707	36.6433	39.641	38.242	24.8099	27.2169	10.6019	21.2605	73.68	21.621	36.7492	20.9723	0.570687	0.00743272	0.259002	6.97265	0.874571
ARA1_YEAST D-arabinose dehydrogenase [NAD(P)+] heavy chain	3.93733	5.18665	5.89055	5.68267	7.55343	6.33	6.80149	7.63037	50.58	38.8592	5.1743	7.07882	1.36807	0.0121848	0.355312	4.46947	0.817167
DAK1_YEAST Dihydroxyacetone kinase 1	7.02913	10.6209	7.08223	8.27849	4.76492	3.9177	5.49284	5.66449	50.17	62.1679	8.25267	4.95999	0.601016	0.0122158	0.355312	4.44587	0.816375
PYR1_YEAST Protein URA2	7.02393	6.20874	5.90383	6.3904	4.23014	5.8405	4.18402	4.93477	57.95	244.887	6.38172	4.79736	0.751734	0.0130129	0.355312	4.28999	0.810964
PUR91_YEAST Bifunctional purine biosynthesis protein ADE16	5.68308	5.93282	4.36639	2.67811	8.18632	7.24066	6.77597	7.60173	58.88	65.2416	4.6651	7.45117	1.59722	0.013334	0.355312	4.12949	0.805049
PUR92_YEAST Bifunctional purine biosynthesis protein ADE17	12.5933	17.0463	16.3703	13.8962	19.7143	25.4946	19.997	19.1037	78.04	65.2228	14.9766	21.0774	1.40736	0.0151847	0.371365	3.69305	0.786919
HBT1_YEAST Protein HBT1	5.98371	12.239	10.8576	10.9423	4.66496	4.73955	6.10837	5.71319	60.61	113.548	10.0057	5.30652	0.530352	0.0163741	0.371365	3.4506	0.775311
RUVB1_YEAST RuvB-like protein 1	5.4508	3.10574	4.2308	5.59117	2.44359	1.4426	2.68588	3.0132	56.16	50.4219	4.59463	2.39631	0.521547	0.0172156	0.371365	3.38469	0.771934
SYG_YEAST Isoform Cytoplasmic of Glycine--tRNA ligase 1, mitochondrial GN=GRS1	7.77155	7.65038	10.211	11.3102	6.01929	5.87605	6.73875	6.16907	59.82	75.2917	9.23578	6.20079	0.671388	0.0170457	0.371365	3.35474	0.770365
HSP74_YEAST Heat shock protein SSA4	20.6554	25.6795	21.9624	20.1816	17.1394	15.5643	13.5799	19.5038	63.08	69.6086	22.1197	16.4469	0.743539	0.0183098	0.37323	3.10471	0.756378
ARPC4_YEAST Actin-related protein 2/3 complex subunit 4	3.97717	4.01507	7.13699	6.88512	3.15904	2.43353	1.59135	2.93345	48.54	19.9033	5.50359	2.52935	0.459581	0.019346	0.37323	3.03574	0.752214
ALDH3_YEAST Aldehyde dehydrogenase [NAD(P)+] 2	20.9599	23.9836	22.8057	19.4477	20.192	16.6018	14.5564	16.3304	71.15	55.3504	21.7992	16.9201	0.776181	0.0197738	0.37323	2.85961	0.740906	Anecdotal evidence for H1
ATPF_YEAST ATP synthase subunit 4, mitochondrial	10.471	9.38394	17.5116	14.5375	4.13045	6.40696	8.11533	7.72314	47.13	26.9083	12.976	6.59397	0.508166	0.0219606	0.397927	2.65846	0.726661
RS21B_YEAST 40S ribosomal protein S21-B	12.7697	12.8914	9.4877	22.1064	1.52246	2.36156	5.10943	9.41858	56.32	9.75391	14.3138	4.60301	0.321579	0.0242492	0.422495	2.45004	0.710148
ARC1_YEAST tRNA-aminoacylation cofactor ARC1	6.79973	9.70626	6.05983	6.89144	3.49999	3.03719	5.8334	5.01531	56.38	42.0579	7.36432	4.34647	0.590206	0.0266317	0.44682	2.27352	0.694518
GSP2_YEAST GTP-binding nuclear protein GSP2/CNR2	19.6926	14.1291	20.9387	20.1997	11.1167	17.2438	8.23145	10.886	45.91	24.9747	18.74	11.8695	0.633376	0.0315888	0.511062	1.88145	0.652952
HSP72_YEAST Heat shock protein SSA2	60.0042	76.8903	68.0657	65.6637	53.9182	62.5138	42.3302	54.2361	80.28	69.4275	67.656	53.2496	0.787064	0.0379879	0.573618	1.6427	0.6216
SYNC_YEAST Asparagine--tRNA ligase, cytoplasmic	2.54242	4.97154	4.88193	5.35236	6.68148	7.05081	7.576	5.1726	45.49	62.1676	4.43706	6.62022	1.49203	0.0377384	0.573618	1.63819	0.620953
RL12A_YEAST 60S ribosomal protein L12-A	20.5723	34.1252	20.9387	24.2289	8.11508	17.2438	18.5282	15.1736	64.85	17.8117	24.9663	14.7652	0.591404	0.0406336	0.593775	1.51245	0.601983
RIR2_YEAST Ribonucleoside-diphosphate reductase small chain 1	18.8677	22.505	19.6866	17.4579	19.3462	12.4248	14.325	12.8884	57.14	46.1182	19.6293	14.7461	0.751229	0.0430487	0.609409	1.47241	0.595536
RS3_YEAST 40S ribosomal protein S3	26.9269	40.228	36.2819	41.9831	42.5818	43.9199	52.7528	46.998	75.42	26.4862	36.355	46.5631	1.28079	0.0452852	0.619378	1.43944	0.590069
RS29B_YEAST 40S ribosomal protein S29-B	16.626	13.6964	67.1561	32.1743	3.25705	0	1.64072	1.84067	66.07	6.72331	32.4132	1.68461	0.051973	0.0464875	0.619378	1.37782	0.579446
FPPS_YEAST Farnesyl pyrophosphate synthase	2.30301	2.78871	2.81157	2.71235	3.92206	4.66234	2.48789	4.83631	40.91	40.4577	2.65391	3.97715	1.4986	0.0521086	0.641156	1.26337	0.558181
RS7A_YEAST 40S ribosomal protein S7-A	40.3018	42.0728	49.2014	38.242	37.6203	38.484	23.8638	23.9495	78.95	21.609	42.4545	30.9794	0.729708	0.0514523	0.641156	1.23664	0.552901
UGPA1_YEAST UTP--glucose-1-phosphate uridylyltransferase	8.4002	6.92005	8.3684	8.96372	7.10454	7.26765	7.20642	6.80188	66.93	55.9532	8.16309	7.09512	0.869171	0.0546396	0.641156	1.17691	0.540632
ENO1_YEAST Enolase 1	210.942	210.556	180.419	185.053	192.878	129.071	160.48	158.228	92.22	46.7873	196.743	160.164	0.814079	0.0548263	0.641156	1.17535	0.540305
RS31_YEAST Ubiquitin-40S ribosomal protein S31	9.81402	8.08474	5.95014	8.43747	6.36104	6.00497	6.45225	3.59484	67.11	17.2054	8.07159	5.60327	0.694197	0.0565188	0.641156	1.1721	0.539616
HSP73_YEAST Heat shock protein SSA3	33.31	39.8009	38.0036	31.7476	32.583	29.1678	21.1779	30.5536	67.8	70.5038	35.7156	28.3705	0.794347	0.057926	0.641156	1.14538	0.533882
RL1A_YEAST 60S ribosomal protein L1-A	10.6885	8.80515	13.0488	10.2723	11.3834	14.0223	13.2575	14.8731	48.85	24.4701	10.7037	13.3841	1.25042	0.0589553	0.641156	1.12664	0.529774
IF2G_YEAST Eukaryotic translation initiation factor 2 subunit gamma	8.39256	10.3479	10.2458	9.00349	7.28334	8.82478	7.67346	8.60859	62.43	57.8295	9.49745	8.09754	0.852602	0.0597027	0.641156	1.10685	0.525357
MAS5_YEAST Mitochondrial protein import protein MAS5	5.88063	4.84443	5.24074	3.43954	1.69336	4.69518	2.35297	3.16625	40.59	44.6425	4.85133	2.97694	0.613633	0.0642443	0.641156	1.0413	0.510116
HSP60_YEAST Heat shock protein 60, mitochondrial	20.915	16.807	21.8741	18.8774	13.2237	20.5119	7.6926	7.47315	60.14	60.7139	19.6184	12.2253	0.623158	0.0642379	0.641156	1.03544	0.508705
SPEE_YEAST Spermidine synthase	4.12475	3.82771	5.03559	3.7229	4.12559	3.1781	2.07825	2.33151	59.39	33.3029	4.17774	2.92836	0.700944	0.0638769	0.641156	1.01604	0.503977
HS104_YEAST Heat shock protein 104	31.165	23.1939	24.309	26.5299	19.7043	26.1225	16.6169	18.1259	76.1	101.972	26.2995	20.1424	0.765886	0.0653542	0.641156	1.01052	0.502617
UPP_YEAST Uracil phosphoribosyltransferase	3.90592	2.68259	4.76844	4.60016	6.98331	5.37952	4.59026	5.14966	56.94	24.5787	3.98928	5.52569	1.38513	0.0701839	0.641156	0.96442	0.490944	No evidence
SSB1_YEAST Ribosome-associated molecular chaperone SSB1	41.775	23.5932	28.5312	22.9472	16.4788	21.0193	19.5573	20.3201	67.7	66.5606	29.2116	19.3439	0.662198	0.0699729	0.641156	0.96356	0.490721
ASNS2_YEAST Asparagine synthetase [glutamine-hydrolyzing] 2	2.40589	2.71506	2.44873	2.36232	4.30144	6.67219	3.56038	2.79108	44.06	64.5522	2.483	4.33127	1.74437	0.0707678	0.641156	0.962479	0.49044
PDC6_YEAST Pyruvate decarboxylase isozyme 3	14.6238	22.7817	10.8653	7.27815	19.0859	24.3448	23.5082	19.9646	66.43	61.5423	13.8872	21.7259	1.56445	0.0702641	0.641156	0.96002	0.489801
VATB_YEAST V-type proton ATPase subunit B	19.0846	17.1033	20.683	21.1991	16.9453	19.1875	15.5733	14.0763	62.86	57.7134	19.5175	16.4456	0.842609	0.0744104	0.648229	0.928062	0.481345
COX4_YEAST Cytochrome c oxidase subunit 4, mitochondrial	15.5907	11.4895	5.75274	11.1749	9.0399	5.80575	4.55381	5.10876	50.32	17.1317	11.002	6.12705	0.556905	0.0738152	0.648229	0.901497	0.474099
RIM1_YEAST Single-stranded DNA-binding protein RIM1, mitochondrial	0.54639	9.92164	7.30205	10.3545	0.71311	0	3.93239	2.68488	34.82	15.3767	7.03114	1.83259	0.26064	0.0768788	0.657096	0.881434	0.46849
RS21A_YEAST 40S ribosomal protein S21-A	12.7697	6.40217	9.4877	22.1064	1.52246	2.36156	5.10943	9.41858	56.32	9.73989	12.6915	4.60301	0.362685	0.0794297	0.666327	0.851335	0.459849
GLRX2_YEAST Isoform Cytoplasmic of Glutaredoxin-2 GN=GRX2	5.26621	8.73554	3.19285	10.1911	1.03166	5.29461	1.71945	3.88422	52.29	11.9572	6.84642	2.98248	0.435627	0.0848907	0.66681	0.816196	0.449399
OAT_YEAST Ornithine aminotransferase	9.08015	11.9613	14.9135	10.6941	14.5227	14.598	12.8983	16.5261	72.17	46.0568	11.6623	14.6363	1.25502	0.0843752	0.66681	0.809373	0.447322
RS2_YEAST 40S ribosomal protein S2	13.3832	25.4894	14.0599	18.0975	12.7506	10.6854	12.9334	11.3337	65.75	27.433	17.7575	11.9258	0.671591	0.0852066	0.66681	0.806359	0.4464
GSP1_YEAST GTP-binding nuclear protein GSP1/CNR1	19.8481	11.309	18.1607	20.3592	11.2045	17.3799	6.91678	9.30749	45.66	24.7947	17.4193	11.2022	0.643091	0.0886549	0.66681	0.787574	0.440582
IF2B_YEAST Eukaryotic translation initiation factor 2 subunit beta	5.44826	1.66239	2.01033	1.93938	0.196326	1.00758	1.59135	0.739175	68.42	31.5546	2.76509	0.883607	0.319558	0.0931059	0.66681	0.755312	0.430301
WTM1_YEAST Transcriptional modulator WTM1	13.7822	15.8743	14.156	13.6564	13.785	19.3736	16.7717	17.7461	75.52	48.353	14.3672	16.9191	1.17762	0.0936029	0.66681	0.748637	0.428126
HSP82_YEAST ATP-dependent molecular chaperone HSP82	35.5604	36.9561	32.6239	33.6771	34.8768	32.1703	29.872	28.5729	59.66	81.356	34.7044	31.373	0.904007	0.095876	0.66681	0.743872	0.426563
ACH1_YEAST Acetyl-CoA hydrolase	9.19968	9.28736	10.2795	9.03305	10.9894	10.062	9.51324	10.6726	72.62	58.675	9.44989	10.3093	1.09094	0.0938456	0.66681	0.741763	0.425869
MLS1_YEAST Malate synthase 1	16.9381	19.1147	16.1523	15.5823	23.3937	23.3283	16.7473	18.7883	71.48	62.7513	16.9469	20.5644	1.21347	0.0966633	0.66681	0.738303	0.424726
RL28_YEAST 60S ribosomal protein L28	16.6903	16.8493	20.3759	11.963	13.257	15.0112	10.9731	5.46906	47.65	16.7111	16.4696	11.1776	0.678678	0.0975875	0.66681	0.732298	0.422732
GPDM_YEAST Glycerol-3-phosphate dehydrogenase, mitochondrial	2.28059	2.67546	3.71483	2.68595	2.97647	3.91655	4.96086	3.56621	55.93	72.3429	2.83921	3.85502	1.35778	0.0971905	0.66681	0.718812	0.418203
PDC5_YEAST Pyruvate decarboxylase isozyme 2	8.89994	4.83515	4.74799	1.57333	7.26399	6.85738	10.2148	8.86959	31.79	61.873	5.0141	8.30145	1.65562	0.0993857	0.66681	0.691249	0.408721
METK1_YEAST S-adenosylmethionine synthase 1	10.8716	8.01181	9.27435	6.70566	7.43097	5.28265	7.14759	7.17327	69.11	41.7921	8.71586	6.75862	0.775439	0.103041	0.66681	0.689979	0.408277
RS16A_YEAST 40S ribosomal protein S16-A	41.4244	68.7144	57.4734	36.5651	40.5202	44.4514	23.7199	26.6106	73.43	15.8377	51.0443	33.8255	0.662669	0.103627	0.66681	0.684286	0.406277
RL43A_YEAST 60S ribosomal protein L43-A	30.4666	19.2344	20.8079	20.0736	30.4728	34.5051	30.9098	22.4714	61.96	10.0843	22.6456	29.5898	1.30665	0.106046	0.66681	0.672601	0.402129
TKT2_YEAST Transketolase 2	4.44958	5.94671	7.19135	5.24045	4.67885	3.6043	5.30525	3.97657	53.16	74.9827	5.70702	4.39124	0.769446	0.10651	0.66681	0.666094	0.399794
VPS1_YEAST Vacuolar protein sorting-associated protein 1	5.56231	4.38626	6.21519	3.53924	6.05232	6.08371	5.7519	6.45286	57.81	78.6877	4.92575	6.0852	1.23538	0.108046	0.66681	0.662172	0.398377
PGK_YEAST Phosphoglycerate kinase	188.597	289.485	230.244	239.24	176.287	213.596	197.022	196.011	87.98	44.7108	236.892	195.729	0.826239	0.111488	0.66681	0.645833	0.392405
HSP79_YEAST Heat shock protein homolog SSE2	5.7156	4.50713	5.81738	6.16109	5.63478	4.79082	3.75774	3.51463	58.44	77.5729	5.5503	4.42449	0.797163	0.113376	0.66681	0.640056	0.390265
ACT_YEAST Actin	21.0003	14.7858	15.2147	14.6778	23.425	20.3275	20.6001	16.6701	66.93	41.6629	16.4196	20.2557	1.23363	0.112568	0.66681	0.639626	0.390105
PSA1_YEAST Proteasome subunit alpha type-1	2.03643	2.05584	3.65436	2.39839	5.35176	2.50903	3.51781	3.94651	55.16	27.9832	2.53626	3.83128	1.5106	0.114815	0.66681	0.629278	0.386231
PRS6A_YEAST 26S proteasome regulatory subunit 6A	5.30817	0.804355	1.95864	2.46556	0.632863	0.487519	1.37635	0.863817	45.85	48.2259	2.63418	0.840139	0.318937	0.115773	0.66681	0.628217	0.385831
RL33B_YEAST 60S ribosomal protein L33-B	13.1323	1.35381	3.29657	15.4665	17.1394	26.5858	11.8274	13.2688	37.38	12.1606	8.3123	17.2054	2.06987	0.115427	0.66681	0.621401	0.383249
HOSM_YEAST Homocitrate synthase, mitochondrial	9.45743	11.2204	6.32856	7.00985	4.9388	5.2118	8.23145	5.62012	72.05	48.5639	8.50406	6.00054	0.705609	0.114775	0.66681	0.617505	0.381764
DLDH_YEAST Dihydrolipoyl dehydrogenase, mitochondrial	10.9611	22.8957	16.8506	11.8666	8.94629	13.8771	7.20642	10.1805	53.91	53.9764	15.6435	10.0526	0.642603	0.119895	0.66681	0.612401	0.379807
QCR1_YEAST Cytochrome b-c1 complex subunit 1, mitochondrial	14.9269	13.2341	13.1036	12.6412	14.0085	11.2862	11.333	11.0097	69.37	50.1969	13.4765	11.9093	0.883715	0.11927	0.66681	0.605395	0.3771
SSB2_YEAST Ribosome-associated molecular chaperone SSB2	41.775	23.5932	29.7736	22.9472	17.5079	22.4917	23.3704	21.9407	67.86	66.5537	29.5222	21.3276	0.722427	0.122175	0.66681	0.603326	0.376296
RS24A_YEAST 40S ribosomal protein S24-A	29.0887	56.8812	48.6476	53.8847	31.6512	40.0631	30.0802	38.3512	67.41	15.3194	47.1255	35.0364	0.74347	0.121811	0.66681	0.60019	0.375074
HSP77_YEAST Heat shock protein SSC1, mitochondrial	17.4238	23.5849	23.3523	20.5207	16.6001	21.4674	14.3386	17.4644	63.15	70.5849	21.2204	17.4676	0.823152	0.12026	0.66681	0.59848	0.374406
PST2_YEAST Protoplast secreted protein 2	15.0176	20.7684	9.90506	12.0326	8.11508	12.5877	9.87333	9.23458	44.95	20.9525	14.4309	9.95268	0.689678	0.128682	0.6858	0.581866	0.367835
STM1_YEAST Suppressor protein STM1	21.5577	25.5762	23.7031	25.3893	22.6685	20.5853	14.1731	22.8994	66.67	29.9773	24.0566	20.0816	0.834764	0.126424	0.681788	0.576827	0.365815
BIP_YEAST Endoplasmic reticulum chaperone BiP	4.43832	5.93167	9.13036	6.33363	5.21702	3.59518	5.29183	4.33374	47.51	74.4223	6.4585	4.60944	0.713702	0.131349	0.69019	0.556998	0.357738
EF2_YEAST Elongation factor 2	22.6824	22.4128	20.2143	21.7991	19.9791	21.7223	19.9952	20.6478	76.84	93.2302	21.7771	20.5861	0.945308	0.134106	0.69019	0.549322	0.354556
APE3_YEAST Aminopeptidase Y	3.16275	5.24634	2.73072	1.70713	1.05833	1.64163	1.76391	2.71083	36.87	60.0998	3.21174	1.79367	0.558475	0.133966	0.69019	0.54908	0.354456
CALM_YEAST Calmodulin	1.56065	5.21278	1.90528	6.08134	0	0	1.02605	3.80851	31.97	16.1249	3.69001	1.20864	0.327544	0.139427	0.69019	0.540744	0.350963
MRP8_YEAST Uncharacterized protein MRP8	12.6191	8.6668	10.4807	20.3592	6.819	10.5773	6.91678	9.30749	74.89	25.082	13.0315	8.40515	0.644989	0.141547	0.69019	0.539857	0.350589
RGI1_YEAST Respiratory growth induced protein 1	2.68582	0.668732	1.62839	0.474799	1.74084	5.43733	2.90144	1.98099	51.55	18.9774	1.36444	3.01515	2.20982	0.145096	0.69924	0.528136	0.345608
ACS1_YEAST Acetyl-coenzyme A synthetase 1	23.7836	23.7171	22.9373	29.0476	32.1895	34.8903	24.5248	26.7396	81.07	79.0914	24.8714	29.586	1.18956	0.140098	0.69019	0.527695	0.345419
ATPA_YEAST ATP synthase subunit alpha, mitochondrial	27.4053	24.0961	20.0623	24.1905	24.0646	22.2975	13.5039	15.9508	69.17	58.5723	23.9385	18.9542	0.791786	0.140031	0.69019	0.527384	0.345286
FAS2_YEAST Fatty acid synthase subunit alpha	8.17396	7.0844	8.48693	8.65631	6.88777	8.32419	6.23154	7.15709	50.03	206.818	8.1004	7.15015	0.882691	0.141695	0.69019	0.526759	0.345018
RL6B_YEAST 60S ribosomal protein L6-B	25.2107	20.7684	30.7778	29.6916	12.9765	20.1286	27.2346	21.35	67.61	19.9742	26.6121	20.4224	0.76741	0.146866	0.700319	0.509561	0.337556
6PGD1_YEAST 6-phosphogluconate dehydrogenase, decarboxylating 1	11.3509	15.8413	12.7382	14.4863	17.3335	19.3334	14.6175	13.7565	66.46	53.5093	13.6042	16.2602	1.19524	0.150467	0.702695	0.508389	0.337041
HSP12_YEAST 12 kDa heat shock protein	35.0845	47.4904	21.2714	41.3204	22.7403	35.2737	14.9476	25.8774	56.88	11.6857	36.2917	24.7098	0.680866	0.149646	0.702695	0.501089	0.333817
RS30A_YEAST 40S ribosomal protein S30-A	6.73775	3.37802	8.2256	7.93532	8.79364	0	1.33886	1.50202	26.98	7.11405	6.56917	2.90863	0.442769	0.159442	0.719592	0.486541	0.327298
ENO2_YEAST Enolase 2	210.942	205.796	180.419	177.687	205.07	147.04	160.48	166.267	95.2	46.885	193.711	169.714	0.876119	0.163216	0.719592	0.478529	0.323652
CH10_YEAST 10 kDa heat shock protein, mitochondrial	9.08015	15.0621	11.0853	6.50835	11.8508	5.55593	3.63317	4.07593	60.38	11.3652	10.434	6.27895	0.60178	0.164154	0.719592	0.476965	0.322936
SFC1_YEAST Succinate/fumarate mitochondrial transporter	7.64699	3.25226	4.27854	4.12755	7.05836	8.93424	6.70801	4.78457	43.48	35.3179	4.82633	6.87129	1.42371	0.163333	0.719592	0.471637	0.320485
RS25B_YEAST 40S ribosomal protein S25-B	17.7032	21.4368	35.5122	27.2061	16.8664	26.1623	15.1873	13.0574	34.26	12.0018	25.4646	17.8184	0.699731	0.164889	0.719592	0.471298	0.320328
RS12_YEAST 40S ribosomal protein S12	14.2288	23.6027	13.3124	16.7579	10.389	3.31357	17.3153	13.2155	74.13	15.4622	16.9755	11.0583	0.65143	0.1661	0.719592	0.467709	0.318666
APA1_YEAST Protein APA1	3.5235	2.22448	4.30157	6.40371	5.79075	7.13317	5.0546	4.81033	58.88	36.4691	4.11331	5.69721	1.38507	0.171193	0.731606	0.465606	0.317688
SUCB_YEAST Succinate--CoA ligase [ADP-forming] subunit beta, mitochondrial	8.97031	16.5215	12.1593	16.8936	8.18081	11.0521	11.0341	11.4645	51.29	46.8712	13.6362	10.4329	0.765087	0.166793	0.719592	0.463666	0.316784
RS23A_YEAST 40S ribosomal protein S23-A	1.59799	5.33752	3.92827	3.78964	4.19954	6.51412	6.99933	3.89965	47.59	16.0279	3.66335	5.40316	1.47492	0.166364	0.719592	0.460619	0.315359
IF4A_YEAST ATP-dependent RNA helicase eIF4A	16.4086	11.8942	12.5274	9.59731	9.35827	7.69433	10.7879	12.1026	64.56	44.669	12.6069	9.98577	0.79209	0.174657	0.739434	0.446945	0.308888
TCPB_YEAST T-complex protein 1 subunit beta	8.39256	3.83273	2.82078	3.84775	2.46076	2.32302	3.257	3.21515	56.74	57.1679	4.72346	2.81398	0.595747	0.183505	0.75933	0.433516	0.302415
APE2_YEAST Aminopeptidase 2, mitochondrial	5.19638	6.46032	5.92858	6.11999	5.48834	6.12158	4.62838	4.90668	45.69	107.687	5.92632	5.28624	0.891995	0.183067	0.75933	0.42939	0.300401
RTN2_YEAST Reticulon-like protein 2	10.3517	4.12147	6.61854	7.41976	6.00219	3.85482	4.14195	6.06333	46.31	44.3318	7.12787	5.01557	0.703656	0.185558	0.75933	0.423464	0.297488
RS9A_YEAST 40S ribosomal protein S9-A	8.18465	5.16719	9.99202	9.63939	8.18632	16.5695	11.7412	9.31565	61.93	22.4291	8.24581	11.4532	1.38897	0.188067	0.75933	0.415732	0.293651
CYPC_YEAST Peptidyl-prolyl cis-trans isomerase C, mitochondrial	5.24957	1.79054	4.36002	4.20616	1.40879	4.4002	2.34801	1.60313	43.41	19.9061	3.90157	2.44003	0.625397	0.197232	0.75933	0.415345	0.293459
ATPO_YEAST ATP synthase subunit 5, mitochondrial	13.3469	15.0621	11.0853	10.6941	9.41109	14.598	7.31574	6.69728	59.91	22.8004	12.5471	9.50553	0.757589	0.191161	0.75933	0.41426	0.292917
RT31_YEAST 37S ribosomal protein YMR-31, mitochondrial	2.12293	3.5215	2.59173	5.03452	2.7707	1.29897	1.39573	3.15293	24.39	13.6801	3.31767	2.15458	0.649426	0.194893	0.75933	0.41401	0.292791
PABP_YEAST Polyadenylate-binding protein, cytoplasmic and nuclear	8.53047	13.0073	14.0714	17.5389	7.73056	11.9913	9.2153	11.6459	53.9	64.304	13.287	10.1458	0.763585	0.188285	0.75933	0.408424	0.289986
PP12_YEAST Serine/threonine-protein phosphatase PP1-2	4.66016	4.70458	8.36261	4.35856	8.9401	4.19134	8.05013	10.1734	48.4	35.884	5.52148	7.83875	1.41968	0.198492	0.75933	0.407894	0.289719
EIF3G_YEAST Eukaryotic translation initiation factor 3 subunit G	8.57146	1.77927	2.15167	2.07573	0.695235	0.325943	2.33324	1.29995	40.88	30.4825	3.64453	1.16359	0.319271	0.195145	0.75933	0.407843	0.289693
DHE5_YEAST NADP-specific glutamate dehydrogenase 2	11.7271	10.5097	10.8145	12.6412	11.5613	14.4487	11.333	13.6047	64.77	49.5959	11.4231	12.7369	1.11501	0.196564	0.75933	0.404198	0.28785
FKBP_YEAST FK506-binding protein 1	26.4966	34.904	14.371	18.9919	21.0461	23.831	7.73925	3.59484	65.79	12.1503	23.6909	14.0528	0.593174	0.199471	0.75933	0.402764	0.287122
IDHC_YEAST Isocitrate dehydrogenase [NADP] cytoplasmic	11.6928	12.569	11.6485	13.771	13.8267	19.3163	12.6315	13.167	59.47	46.533	12.4203	14.7354	1.18639	0.204012	0.770145	0.399747	0.285585
6PGD2_YEAST 6-phosphogluconate dehydrogenase, decarboxylating 2	2.60158	5.17626	5.21869	5.03452	6.40574	4.29778	7.38432	5.18067	57.11	53.8887	4.50776	5.81713	1.29047	0.208809	0.781739	0.389543	0.280339
TIM9_YEAST Mitochondrial import inner membrane translocase subunit TIM9	1.16652	6.40217	1.42411	1.37385	1.52246	0	0.76693	0.860392	31.03	10.195	2.59166	0.787444	0.303838	0.21731	0.784983	0.381792	0.276302
EMI2_YEAST Putative glucokinase-2	11.8367	16.6559	19.2806	17.3826	14.2563	16.9472	8.4027	12.4327	50.4	55.8856	16.2889	13.0097	0.798685	0.219644	0.784983	0.381703	0.276256
GRE2_YEAST NADPH-dependent methylglyoxal reductase GRE2	0.731573	2.93095	2.1571	2.08098	1.56886	2.43353	3.8435	5.083	37.14	38.1455	1.97515	3.23222	1.63644	0.211725	0.784983	0.377883	0.274249
HOSC_YEAST Homocitrate synthase, cytosolic isozyme	7.09491	7.76143	4.03983	5.51061	4.3188	2.42863	6.5218	4.60463	68.93	47.0694	6.1017	4.46847	0.732332	0.216228	0.784983	0.373093	0.271717
PIL1_YEAST Sphingolipid long chain base-responsive protein PIL1	13.3605	8.20864	7.24636	10.9953	9.13216	6.49202	6.97559	8.81546	62.24	38.326	9.95271	7.85381	0.789113	0.220349	0.784983	0.371136	0.270678
G6PI_YEAST Glucose-6-phosphate isomerase	5.1194	9.49281	7.75721	6.73989	5.21905	7.05081	5.06176	6.20435	63.9	61.2611	7.27733	5.884	0.808538	0.223854	0.784983	0.366524	0.268216
ADH5_YEAST Alcohol dehydrogenase 5	3.0199	6.308	6.82404	6.58321	4.96311	3.4202	4.33217	4.86012	24.79	37.6241	5.68379	4.3939	0.773058	0.228188	0.784983	0.364652	0.267212
LGUL_YEAST Lactoylglutathione lyase	1.30572	3.18368	1.59405	1.5378	1.70413	5.32268	2.84026	2.53042	36.5	37.1854	1.90531	3.09937	1.6267	0.228282	0.784983	0.363372	0.266524
RS22A_YEAST 40S ribosomal protein S22-A	9.38368	15.5656	20.4774	19.7548	12.2469	18.9968	6.16933	6.92116	69.23	14.6169	16.2954	11.0836	0.680167	0.230653	0.784983	0.362359	0.265979
ALDH2_YEAST Aldehyde dehydrogenase [NAD(P)+] 1	11.5954	14.9338	15.285	13.6564	15.1335	10.7584	11.5597	10.6642	69.76	55.1532	13.8677	12.029	0.867411	0.220424	0.784983	0.361935	0.265751
RL18A_YEAST 60S ribosomal protein L18-A	3.43983	5.70597	4.19943	2.46556	4.48943	10.2361	5.9421	3.72933	48.93	20.5505	3.9527	6.09924	1.54306	0.229842	0.784983	0.359845	0.264622
RBG2_YEAST Ribosome-interacting GTPase 2	6.07272	2.58272	2.6039	1.83373	1.38246	0	2.30413	3.16773	53.8	40.9804	3.27327	1.71358	0.523507	0.229845	0.784983	0.356493	0.262805
NNRE_YEAST NAD(P)H-hydrate epimerase	4.27473	5.17626	1.57731	1.52165	9.16715	2.61561	3.66723	6.34873	55.69	27.5033	3.13749	5.44968	1.73696	0.232202	0.784983	0.356281	0.26269
HSP42_YEAST Heat shock protein 42	3.39247	1.70084	6.08775	4.89628	3.51611	0.189623	2.23039	3.67798	46.13	42.7909	4.01934	2.40353	0.597991	0.2421	0.787072	0.351961	0.260334
G6PD_YEAST Glucose-6-phosphate 1-dehydrogenase	4.69206	5.83334	5.72818	5.52603	8.7636	5.03493	7.05926	5.499	59.6	57.4855	5.44491	6.5892	1.21016	0.242654	0.787072	0.350225	0.259383
VATG_YEAST V-type proton ATPase subunit G	2.42048	19.5266	0.893121	5.74016	0	4.90016	0.480974	0.539589	38.6	12.705	7.14508	1.48018	0.207161	0.245478	0.787072	0.344366	0.256155
ABP1_YEAST Actin-binding protein	5.10349	6.72283	3.79183	4.7732	2.46704	3.82676	4.1118	5.533	59.63	65.5364	5.09784	3.98465	0.781636	0.250511	0.787072	0.343994	0.255949
IF5A1_YEAST Eukaryotic translation initiation factor 5A-1	4.60904	4.65297	5.62683	3.30361	6.01539	9.33079	6.10165	3.39951	58.6	17.1033	4.54811	6.21184	1.36581	0.249271	0.787072	0.343014	0.255406
RL19A_YEAST 60S ribosomal protein L19-A	22.2925	26.994	23.4197	30.145	17.7068	32.9445	12.6122	14.1492	45.5	21.6911	25.7128	19.3532	0.752668	0.249204	0.787072	0.342566	0.255158
STI1_YEAST Heat shock protein STI1	14.3721	17.1965	14.5314	20.0618	17.655	14.0223	10.6019	13.95	51.27	66.224	16.5405	14.0573	0.849873	0.253805	0.787072	0.340428	0.25397
ATPB_YEAST ATP synthase subunit beta, mitochondrial	24.1695	23.5799	26.5749	17.9144	23.9703	19.5781	19.2538	17.8268	76.32	54.7599	23.0597	20.1572	0.874134	0.246964	0.787072	0.3399	0.253676
ADH3_YEAST Alcohol dehydrogenase 3, mitochondrial	7.84324	4.4689	6.08775	8.04522	7.67204	15.8783	8.19359	6.57444	44.53	40.344	6.61128	9.57959	1.44898	0.241771	0.787072	0.339784	0.253611
ARO8_YEAST Aromatic/aminoadipate aminotransferase 1	6.11089	10.1367	4.36755	6.38897	8.91543	9.66344	7.18156	8.05674	59	56.1427	6.75103	8.45429	1.2523	0.246701	0.787072	0.337889	0.252554
HPRT_YEAST Hypoxanthine-guanine phosphoribosyltransferase	0.772031	0.387063	3.1184	0.909253	2.0289	1.56294	6.80909	1.88402	45.25	25.1749	1.29669	3.07124	2.36852	0.250074	0.787072	0.334934	0.250899
RL4A_YEAST 60S ribosomal protein L4-A	25.7743	26.6217	25.2351	20.6514	15.5691	29.5951	18.1324	17.7169	69.06	39.0682	24.5706	20.2534	0.824293	0.255538	0.787072	0.332001	0.24925
RL25_YEAST 60S ribosomal protein L25	3.33596	5.53367	6.69185	16.9621	4.35387	3.35395	3.60378	5.94274	44.37	15.7478	8.1309	4.31358	0.530517	0.261558	0.787072	0.330471	0.248387
VATH_YEAST V-type proton ATPase subunit H	9.93245	4.53597	5.48534	3.22054	9.63554	5.53588	7.76162	8.7075	57.95	54.3818	5.79358	7.91014	1.36533	0.259658	0.787072	0.329237	0.247689
GVP36_YEAST Protein GVP36	6.35012	10.5335	6.4632	5.08796	6.90952	5.32268	4.1749	5.52129	51.23	36.6474	7.1087	5.4821	0.771182	0.260535	0.787072	0.327935	0.246951
RL17B_YEAST 60S ribosomal protein L17-B	30.4666	44.4691	17.3476	20.0736	22.2448	28.7671	15.3505	10.4808	55.44	20.539	28.0892	19.2108	0.683921	0.271499	0.787072	0.321983	0.243561
ACS2_YEAST Acetyl-coenzyme A synthetase 2	6.90894	8.89808	10.5172	8.7859	9.01707	10.8596	9.14637	10.261	55.93	75.4444	8.77753	9.821	1.11888	0.271348	0.787072	0.321927	0.243528
HEM2_YEAST Delta-aminolevulinic acid dehydratase	1.76692	4.01507	2.95498	1.41573	4.12212	8.05159	2.6148	2.32955	34.5	37.7162	2.53818	4.27952	1.68606	0.273372	0.787072	0.320041	0.242448
YKT6_YEAST Synaptobrevin homolog YKT6	1.84697	1.52153	1.1198	5.25376	1.19713	0	1.2143	2.2384	62.5	22.6924	2.43551	1.16246	0.477294	0.273157	0.787072	0.318229	0.241407
PMG1_YEAST Phosphoglycerate mutase 1	98.1	162.727	149.055	174.609	79.1361	171.627	116.057	93.7863	79.76	27.5916	146.123	115.152	0.788047	0.284734	0.787072	0.313619	0.238744
GPX3_YEAST Glutathione peroxidase-like peroxiredoxin HYR1	6.35012	4.36128	5.27408	5.08796	11.3532	0	13.8131	10.5425	38.04	18.6296	5.26836	8.92721	1.6945	0.280223	0.787072	0.31288	0.238316
YHI0_YEAST Putative proline--tRNA ligase YHR020W	6.29605	5.18665	8.32907	5.14875	5.13873	5.56988	5.21242	5.43343	57.99	77.3374	6.24013	5.33861	0.85553	0.275793	0.787072	0.312413	0.238045
ACEA_YEAST Isocitrate lyase	6.94792	12.6526	12.9501	12.4931	10.8767	9.11497	9.19797	8.42039	64.99	62.3692	11.2609	9.4025	0.834967	0.270752	0.787072	0.311409	0.237461
SC160_YEAST Protein SCP160	7.1035	4.8787	3.59059	5.38806	4.11879	5.53241	3.52775	3.56443	55.97	134.727	5.24021	4.18585	0.798793	0.268712	0.787072	0.311212	0.237347
RL7A_YEAST 60S ribosomal protein L7-A	28.8832	34.9746	46.0112	37.3447	41.384	29.039	28.9918	23.3875	63.93	27.6212	36.8034	30.7006	0.834178	0.284998	0.787072	0.308842	0.235966
SNU13_YEAST 13 kDa ribonucleoprotein-associated protein	2.03643	3.37802	0.751414	0.724896	5.35176	1.24605	1.33886	4.96959	56.35	13.5603	1.72269	3.22656	1.87298	0.286281	0.787072	0.306514	0.234604
ATPN_YEAST ATP synthase subunit g, mitochondrial	2.38426	0	0.879757	0.84871	0.94051	1.45887	7.62345	1.75857	41.74	12.913	1.02818	2.94535	2.86462	0.288068	0.787072	0.305815	0.234195
HSP7F_YEAST Heat shock protein homolog SSE1	10.2167	12.9879	11.7139	12.0326	10.2188	12.5877	9.39144	10.5359	66.96	77.3185	11.7378	10.6835	0.91018	0.280784	0.787072	0.305634	0.234089
ILV5_YEAST Ketol-acid reductoisomerase, mitochondrial	16.4086	27.2185	25.2251	17.7642	23.2061	33.2185	22.3211	25.0413	59.24	44.3407	21.6541	25.9467	1.19824	0.285261	0.787072	0.305263	0.233871
IF4E_YEAST Eukaryotic translation initiation factor 4E	5.48142	6.63744	6.69185	4.71258	3.55283	5.51098	5.92147	5.2755	50.7	24.2394	5.88082	5.0652	0.861307	0.293243	0.787072	0.302091	0.232004
PPID_YEAST Peptidyl-prolyl cis-trans isomerase CPR6	2.10321	2.54678	2.56766	4.0701	0.829646	6.99622	4.57502	5.13256	49.87	42.0453	2.82194	4.38336	1.55332	0.295357	0.787072	0.299646	0.23056
SYSC_YEAST Serine--tRNA ligase, cytoplasmic	13.5671	14.4207	16.5631	17.2529	12.5228	19.4247	7.56657	10.0067	70.13	53.2761	15.4509	12.3802	0.801259	0.298939	0.787072	0.297967	0.229564
RL7B_YEAST 60S ribosomal protein L7-B	28.8832	34.9746	46.0112	37.3447	41.384	29.039	28.9918	23.3875	63.93	27.6792	36.8034	30.7006	0.834178	0.284998	0.787072	0.296808	0.228876
LEU1_YEAST 2-isopropylmalate synthase	8.84093	14.6653	10.7932	10.4123	9.86169	11.7231	8.1627	8.05781	63.33	68.3663	11.1779	9.45132	0.845533	0.295829	0.787072	0.294715	0.227629
TPS1_YEAST Alpha,alpha-trehalose-phosphate synthase [UDP-forming] 56 kDa subunit	3.08793	8.05656	3.14291	2.47416	4.03014	6.25137	6.71701	6.28245	59.19	56.1125	4.19039	5.82024	1.38895	0.298503	0.787072	0.293071	0.226647
RS4A_YEAST 40S ribosomal protein S4-A	25.713	42.6524	31.391	27.4379	19.1355	37.9993	18.5588	24.747	73.18	29.392	31.7986	25.1102	0.789663	0.300827	0.787072	0.29297	0.226587
SEC14_YEAST SEC14 cytosolic factor	4.87387	3.59178	4.7252	4.55845	6.36104	7.83566	5.55239	2.85478	55.92	34.8785	4.43733	5.65097	1.27351	0.305816	0.787072	0.292702	0.226427
NACA_YEAST Nascent polypeptide-associated complex subunit alpha	7.77155	9.41055	9.4877	11.9432	7.40418	11.485	5.10943	7.4796	47.13	18.6975	9.65326	7.86956	0.815223	0.301835	0.787072	0.292415	0.226255
CUB1_YEAST Cu(2+) suppressing and bleomycin sensitive protein 1	5.77662	0.875339	2.61206	4.14049	2.27868	1.57029	1.68726	2.97724	41.02	62.7417	3.35113	2.12837	0.635121	0.307501	0.787072	0.29221	0.226132
PAA1_YEAST Polyamine N-acetyltransferase 1	4.82991	5.45058	2.44136	3.86991	2.60995	4.04843	3.17544	3.56241	45.03	21.9335	4.14794	3.34906	0.807403	0.311156	0.787451	0.288159	0.223698
TAL1_YEAST Transaldolase	10.8297	15.807	22.398	21.6076	12.4369	21.9242	8.02052	10.0584	58.51	37.0134	17.6605	13.11	0.742331	0.309269	0.787072	0.287986	0.223594
MPG1_YEAST Mannose-1-phosphate guanyltransferase	11.9863	12.1005	7.66363	8.59137	6.94995	16.9562	15.868	11.8939	68.42	39.541	10.0855	12.917	1.28076	0.307672	0.787072	0.287675	0.223406
UBA1_YEAST Ubiquitin-activating enzyme E1 1	5.53234	5.69635	5.22749	5.39626	5.97995	5.39767	5.28291	6.50651	62.7	114.195	5.46311	5.79176	1.06016	0.315251	0.788354	0.28659	0.222752
ADY2_YEAST Accumulation of dyads protein 2	6.75831	7.26478	5.34667	5.15799	5.7159	6.79476	4.44327	4.06765	34.63	30.7065	6.13194	5.25539	0.857052	0.3213	0.795349	0.285371	0.222015
NOP56_YEAST Nucleolar protein 56	4.70815	6.80197	2.48613	4.82939	2.65781	3.27395	3.51781	4.96959	63.29	56.8289	4.70641	3.60479	0.765932	0.316734	0.788354	0.285285	0.221962
HSC82_YEAST ATP-dependent molecular chaperone HSC82	38.0365	37.3188	37.6248	36.297	37.6861	38.7843	32.4991	32.9868	61.84	80.8497	37.3193	35.4891	0.950959	0.308925	0.787072	0.285258	0.221946
MBF1_YEAST Multiprotein-bridging factor 1	12.9527	12.0199	8.84635	11.6908	9.45724	14.6696	6.52619	3.63604	53.64	16.3938	11.3775	8.57227	0.753444	0.307387	0.787072	0.28337	0.220801
QCR10_YEAST Cytochrome b-c1 complex subunit 10, mitochondrial	0	0	5.81738	5.61208	1.87968	0	0.946879	1.06227	37.66	8.5874	2.85736	0.972207	0.340246	0.308498	0.787072	0.283117	0.220648
LSP1_YEAST Sphingolipid long chain base-responsive protein LSP1	14.6846	11.4895	9.8264	17.2947	12.0615	11.895	9.65445	11.9542	56.01	38.048	13.3238	11.3913	0.854958	0.314778	0.788354	0.280421	0.219007
ASNS1_YEAST Asparagine synthetase [glutamine-hydrolyzing] 1	2.40589	3.32721	5.91427	5.06495	4.9388	5.74165	5.23341	4.43494	47.2	64.4293	4.17808	5.0872	1.21759	0.323183	0.795661	0.276462	0.216585
PSA6_YEAST Proteasome subunit alpha type-6	2.31435	5.64297	5.68923	4.00651	4.43987	4.68529	2.23656	1.707	72.22	25.5882	4.41327	3.26718	0.740309	0.338739	0.814613	0.273488	0.214755
PRS7_YEAST 26S proteasome regulatory subunit 7 homolog	6.10336	3.85322	4.9139	2.73578	3.0317	4.70262	3.07517	3.44993	37.69	51.9504	4.40157	3.56485	0.809906	0.346834	0.814613	0.272298	0.214021
QOR_YEAST Probable quinone oxidoreductase	2.52143	5.45762	5.05792	3.87491	5.4072	6.6607	4.00379	4.49172	58.98	36.9955	4.22797	5.14085	1.21592	0.340513	0.814613	0.268201	0.211482
ADH2_YEAST Alcohol dehydrogenase 2	76.1049	70.0835	89.3754	82.8667	77.5864	85.5327	68.5428	56.133	81.32	36.7086	79.6076	71.9487	0.903792	0.350511	0.814613	0.266572	0.210467
COX6_YEAST Cytochrome c oxidase subunit 6, mitochondrial	10.2764	17.0463	6.23046	8.83497	9.79059	3.1227	3.3553	12.4542	58.11	17.3309	10.597	7.18071	0.677615	0.338597	0.814613	0.266474	0.210406
RS13_YEAST 40S ribosomal protein S13	23.9748	27.0557	34.5033	23.5406	26.0868	33.0199	15.7623	12.0302	60.27	17.0183	27.2686	21.7248	0.796696	0.346319	0.814613	0.265798	0.209984
BMH1_YEAST Protein BMH1	43.5902	53.5143	42.6783	37.9951	42.1048	50.052	30.666	32.151	75.28	30.0728	44.4445	38.7434	0.871727	0.347508	0.814613	0.264116	0.208934
REE1_YEAST Regulation of enolase protein 1	8.11342	16.9474	12.4728	9.55551	10.5891	12.5877	6.71701	7.53558	63.13	21.953	11.7723	9.35735	0.794863	0.348901	0.814613	0.263634	0.208631
RL17A_YEAST 60S ribosomal protein L17-A	30.4666	44.4691	17.3476	20.0736	22.2448	34.5051	13.2097	8.55249	55.44	20.5371	28.0892	19.628	0.698774	0.352388	0.814613	0.263014	0.208243
AROG_YEAST Phospho-2-dehydro-3-deoxyheptonate aldolase, tyrosine-inhibited	6.9912	5.75931	3.36609	2.48861	4.5314	8.61366	3.95535	7.57958	40.81	39.7244	4.6513	6.17	1.32651	0.363078	0.814613	0.26159	0.20735
RL31A_YEAST 60S ribosomal protein L31-A	54.1712	27.1591	40.2485	25.1616	43.0279	24.1962	21.6751	24.3165	66.37	12.9451	36.6851	28.3039	0.771538	0.353945	0.814613	0.261202	0.207106
RIR4_YEAST Ribonucleoside-diphosphate reductase small chain 2	7.88858	3.95499	3.79815	6.7821	7.51568	7.93112	6.7675	5.00694	59.42	40.0288	5.60595	6.80531	1.21394	0.36019	0.814613	0.261043	0.207006
RL26B_YEAST 60S ribosomal protein L26-B	32.3237	73.4509	32.8993	38.0689	42.1866	35.3536	25.0518	32.6596	60.63	14.2261	44.1857	33.8129	0.765246	0.359586	0.814613	0.260362	0.206577
VA0E_YEAST V-type proton ATPase subunit e	0	0	0	0	6.819	0	0	0	13.7	8.37535	0	1.70475	Inf	0.355918	0.814613	0.258805	0.205596
VATE_YEAST V-type proton ATPase subunit E	7.71407	12.796	7.47876	4.03624	6.12724	9.50429	1.53286	5.68969	57.08	26.455	8.00627	5.71352	0.713631	0.382553	0.814613	0.256913	0.2044
PLR1_YEAST Putative pyridoxal reductase	5.75857	6.49857	4.78277	6.7821	8.85974	9.7193	4.46305	5.81841	50.44	38.5766	5.9555	7.21512	1.21151	0.376627	0.814613	0.254267	0.202722
MMF1_YEAST Protein MMF1, mitochondrial	5.28713	0.801166	1.95087	3.78964	2.08559	3.23507	1.05061	1.17864	56.55	15.8983	2.9572	1.88748	0.638265	0.373242	0.814613	0.253163	0.202019
AHP1_YEAST Peroxiredoxin AHP1	12.5202	9.22672	4.61977	8.97407	9.94474	7.66082	12.0994	13.5739	89.77	19.1026	8.83519	10.8197	1.22462	0.37503	0.814613	0.252712	0.201732
STF1_YEAST ATPase-stabilizing factor 9 kDa, mitochondrial	7.9282	0	0	1.40155	0	7.97096	5.21242	5.84764	31.4	10.0563	2.33244	4.75775	2.03982	0.376513	0.814613	0.250727	0.200465
SODC_YEAST Superoxide dismutase [Cu-Zn]	9.59504	20.7684	15.285	18.5681	6.21911	14.1798	20.8716	7.07705	66.23	15.8449	16.0541	12.0869	0.752883	0.381608	0.814613	0.24968	0.199795
YNB0_YEAST Uncharacterized phosphatase YNL010W	4.42897	7.34674	2.68524	2.59048	4.21961	4.45286	1.44609	1.62232	44.4	27.463	4.26286	2.93522	0.688556	0.371852	0.814613	0.249195	0.199485
SIS1_YEAST Protein SIS1	8.74877	9.22672	4.61977	7.7225	8.5578	4.66234	7.36364	4.10262	54.83	37.5667	7.57944	6.1716	0.814255	0.380314	0.814613	0.248859	0.199269
F16P_YEAST Fructose-1,6-bisphosphatase	15.6488	28.4974	13.946	13.4538	14.909	18.0644	13.4249	10.4577	68.97	38.2384	17.8865	14.214	0.794677	0.383074	0.814613	0.248804	0.199234
BCA1_YEAST Branched-chain-amino-acid aminotransferase, mitochondrial	8.22063	15.361	5.61447	7.41976	10.729	14.6439	10.0038	10.2719	63.1	43.5686	9.15397	11.4121	1.24669	0.383101	0.814613	0.248058	0.198755
SYV_YEAST Isoform Cytoplasmic of Valine--tRNA ligase, mitochondrial GN=VAS1	4.62221	3.44999	6.38373	6.90985	3.90927	6.57091	3.23578	3.40922	53.78	120.051	5.34144	4.28129	0.801524	0.377769	0.814613	0.247965	0.198696
RL22A_YEAST 60S ribosomal protein L22-A	0.660058	7.29441	0.805814	5.17903	2.85023	4.42114	4.75046	10.7312	61.16	13.685	3.48483	5.68826	1.63229	0.392012	0.814613	0.245985	0.197422
EF1A_YEAST Elongation factor 1-alpha	91.7536	58.6861	76.7048	53.6661	61.8233	50.3983	68.428	64.1741	75.76	50.0012	70.2027	61.2059	0.871846	0.381819	0.814613	0.245332	0.197001
PCKA_YEAST Phosphoenolpyruvate carboxykinase (ATP)	103.855	145.249	124.224	119.841	116.856	146.687	145.971	125.226	79.05	60.9444	123.292	133.685	1.08429	0.39539	0.814613	0.244028	0.196159
CATT_YEAST Catalase T	9.67377	21.4104	17.9079	15.2014	11.6513	13.8504	12.144	16.6957	56.58	64.5428	16.0484	13.5854	0.846526	0.400947	0.814613	0.242327	0.195059
H2B1_YEAST Histone H2B.1	9.26037	15.361	11.3053	10.9063	16.5564	7.76205	6.08826	6.83021	39.7	14.2436	11.7082	9.30924	0.795101	0.418538	0.814613	0.239941	0.19351
IPYR_YEAST Inorganic pyrophosphatase	21.8253	26.4282	31.9596	39.2442	20.7936	28.6326	28.8933	26.4507	70.73	32.2795	29.8643	26.1926	0.877052	0.415183	0.814613	0.239643	0.193316
YNN4_YEAST Uncharacterized protein YNL134C	12.4055	12.9506	5.05211	5.84598	10.1895	10.0488	12.7283	11.0867	54.52	41.1386	9.06355	11.0133	1.21512	0.406517	0.814613	0.238756	0.192738
DED1_YEAST ATP-dependent RNA helicase DED1	7.24621	3.63294	1.81899	1.7548	2.85838	1.83575	2.26476	2.8875	51.49	65.5125	3.61324	2.4616	0.681273	0.413671	0.814613	0.238391	0.1925
KPYK1_YEAST Pyruvate kinase 1	114.704	194.292	167.611	149.624	146.566	151.386	135.206	129.639	93.4	54.5103	156.558	140.699	0.898705	0.398067	0.814613	0.238298	0.19244
RL2A_YEAST 60S ribosomal protein L2-A	19.672	25.4894	16.3386	13.5637	15.0308	23.3151	14.4576	7.2058	56.69	27.3919	18.7659	15.0023	0.799446	0.402079	0.814613	0.237956	0.192217
RLA4_YEAST 60S acidic ribosomal protein P2-beta	8.51772	14.1291	6.32856	6.10522	6.76559	10.4945	5.6	3.82347	81.82	11.0434	8.77016	6.67088	0.760634	0.404281	0.814613	0.237847	0.192145
DHE4_YEAST NADP-specific glutamate dehydrogenase 1	7.21868	9.35338	10.9382	11.6464	9.42131	16.3361	8.48343	11.9845	57.05	49.5389	9.78915	11.5563	1.18053	0.413643	0.814613	0.237169	0.191703
RL9A_YEAST 60S ribosomal protein L9-A	6.61642	8.01181	13.2724	15.6908	17.388	9.77793	14.3924	11.7866	54.97	21.5556	10.8979	13.3362	1.22375	0.402246	0.814613	0.235699	0.190741
EF1G1_YEAST Elongation factor 1-gamma 1	8.42934	12.4126	6.02459	9.92758	9.76617	7.06548	8.33444	6.21726	56.63	47.0581	9.19852	7.84584	0.852945	0.4155	0.814613	0.235665	0.190719
GPP1_YEAST Glycerol-1-phosphate phosphohydrolase 1	17.9484	37.4908	21.9118	42.5645	23.425	31.9725	23.7609	18.5092	75.6	27.9293	29.9789	24.4169	0.81447	0.429723	0.814613	0.235655	0.190712
SYDC_YEAST Aspartate--tRNA ligase, cytoplasmic	19.7819	36.3221	24.1502	28.385	20.6563	28.3228	23.9471	22.1243	72.17	63.4759	27.1598	23.7626	0.874918	0.416694	0.814613	0.233304	0.18917
TRX1_YEAST Thioredoxin-1	2.88385	9.63244	3.52067	3.39642	3.7638	1.76456	3.81777	4.28302	45.63	11.2277	4.85835	3.40729	0.701326	0.424192	0.814613	0.232704	0.188775
YMY9_YEAST Glucose-6-phosphate 1-epimerase	3.08793	2.54382	6.19429	0.545883	5.25879	4.56342	4.90333	2.27757	53.54	33.9344	3.09298	4.25078	1.37433	0.423731	0.814613	0.232344	0.188538
YN034_YEAST Uncharacterized protein YNR034W-A GN=YNR034W-A PE=1 SV=1	34.4007	34.7285	25.5592	24.6572	27.3243	42.3841	33.2445	31.0937	84.69	10.7747	29.8364	33.5116	1.12318	0.416361	0.814613	0.232178	0.188429
AROC_YEAST Chorismate synthase	3.37691	3.4091	5.05211	3.15836	4.40731	2.06625	3.26341	3.05229	53.99	40.8126	3.74912	3.19731	0.852817	0.428472	0.814613	0.231747	0.188145
PFKA1_YEAST ATP-dependent 6-phosphofructokinase subunit alpha	8.56247	12.2225	8.9954	7.79016	7.24178	12.6538	10.6204	12.313	61.4	107.903	9.39262	10.7073	1.13997	0.436151	0.814613	0.230815	0.18753
HSP26_YEAST Heat shock protein 26	82.5169	120.994	132.57	134.454	101.365	59.842	138.926	101.498	91.59	23.8651	117.634	100.408	0.853563	0.425857	0.814613	0.230748	0.187486
CYC1_YEAST Cytochrome c isoform 1	2.61533	4.33828	6.42912	3.08017	3.41334	5.29461	1.71945	1.929	34.86	12.1742	4.11572	3.0891	0.75056	0.420438	0.814613	0.23045	0.187289
GLRX1_YEAST Glutaredoxin-1	8.51772	14.1291	3.14291	6.10522	6.76559	1.57523	8.23145	6.28245	74.55	12.3724	7.97375	5.71368	0.716561	0.440574	0.814613	0.229898	0.186925
EF3A_YEAST Elongation factor 3A	11.8652	5.50929	6.9259	5.9313	7.83537	10.1955	9.00841	8.42561	67.24	115.872	7.55791	8.86622	1.1731	0.431055	0.814613	0.229704	0.186796
RNA1_YEAST Ran GTPase-activating protein 1	4.32927	4.8856	1.59743	2.75466	1.16181	1.80215	4.47683	2.66215	63.39	45.7874	3.39174	2.52573	0.744672	0.436327	0.814613	0.229663	0.186769
RS17A_YEAST 40S ribosomal protein S17-A	39.3437	56.1611	29.2319	33.8252	37.4839	48.4743	22.2592	21.1835	58.09	15.7787	39.6405	32.3502	0.81609	0.438836	0.814613	0.229299	0.186528
RS18A_YEAST 40S ribosomal protein S18-A	39.966	49.6872	62.4633	60.259	39.0937	70.468	19.6932	42.1853	73.97	17.0271	53.0939	42.8601	0.807251	0.414567	0.814613	0.228937	0.186289
GSHR_YEAST Isoform 2 of Glutathione reductase GN=GLR1	5.37046	2.34505	3.47525	2.17257	3.0317	2.86199	7.42727	4.50168	47.75	51.5454	3.34083	4.45566	1.3337	0.419846	0.814613	0.228483	0.185988
CLH_YEAST Clathrin heavy chain	5.36744	2.11415	4.49982	3.56303	3.15904	3.04163	3.26819	3.66647	60.32	187.117	3.88611	3.28383	0.845017	0.428343	0.814613	0.227907	0.185606
ODO2_YEAST Dihydrolipoyllysine-residue succinyltransferase component of 2-oxoglutarate dehydrogenase complex, mitochondrial	4.74737	6.77663	4.2308	4.08149	4.52296	3.79037	4.0727	5.14692	41.47	50.3993	4.95907	4.38324	0.883883	0.435415	0.814613	0.227807	0.18554
RS9B_YEAST 40S ribosomal protein S9-B	12.8546	7.73023	18.8234	15.1393	13.6902	21.2356	15.9441	13.4061	61.54	22.2851	13.6369	16.069	1.17835	0.440566	0.814613	0.226738	0.18483
VATC_YEAST V-type proton ATPase subunit C	5.44526	4.13964	3.04666	5.44021	3.25705	3.87181	4.16021	4.66719	52.55	44.1611	4.51794	3.98907	0.882938	0.446367	0.817664	0.226333	0.184561
KES1_YEAST Oxysterol-binding protein homolog 4	3.23053	1.94271	3.21829	1.88951	1.52852	6.54005	3.00316	2.85803	51.84	49.4612	2.57026	3.48244	1.3549	0.452805	0.817664	0.225936	0.184297
QCR2_YEAST Cytochrome b-c1 complex subunit 2, mitochondrial	23.3485	30.757	26.4854	35.8818	34.9881	37.5371	26.599	29.8405	80.16	40.4534	29.1182	32.2412	1.10725	0.427737	0.814613	0.225828	0.184225
G3P2_YEAST Glyceraldehyde-3-phosphate dehydrogenase 2	135.635	212.201	249.024	279.699	203.25	193.575	183.017	193.776	90.06	35.8244	219.14	193.405	0.882564	0.442963	0.815699	0.22525	0.18384
YEY6_YEAST MYG1 protein YER156C	0.746582	4.09745	3.01561	3.79609	7.78638	3.65044	2.1191	2.99364	54.44	38.1504	2.91393	4.13739	1.41987	0.436188	0.814613	0.225062	0.183715
PNC1_YEAST Nicotinamidase	3.90592	2.68259	0.980492	0.94589	5.09773	3.27395	1.74703	1.95993	66.67	24.9776	2.12872	3.01966	1.41853	0.429991	0.814613	0.224875	0.18359
CARP_YEAST Saccharopepsin	9.82796	8.53792	14.7034	11.5748	11.4745	8.83925	8.69285	10.6551	46.42	44.4711	11.161	9.91542	0.888398	0.438166	0.814613	0.223904	0.182943
RL11A_YEAST 60S ribosomal protein L11-A	12.7697	16.8215	19.1044	30.2832	20.4237	11.485	14.5474	18.9652	39.66	19.7074	19.7447	16.3553	0.828341	0.457786	0.817664	0.223531	0.182693
RS27A_YEAST 40S ribosomal protein S27-A	8.60758	7.09088	17.2666	16.6572	5.57908	8.654	9.2986	15.3337	39.02	8.87359	12.4056	9.71634	0.783224	0.452224	0.817664	0.223107	0.18241
HXKA_YEAST Hexokinase-1	29.1923	41.6705	26.0158	25.0977	27.8123	27.2708	25.0437	29.2603	79.59	53.7045	30.4941	27.3468	0.89679	0.453336	0.817664	0.222643	0.1821
FHP_YEAST Flavohemoprotein	12.3582	10.1806	9.77686	8.29923	5.84724	18.2632	14.325	10.9332	58.4	44.6181	10.1537	12.3422	1.21553	0.458469	0.817664	0.222532	0.182026
CISY1_YEAST Citrate synthase, mitochondrial	11.7631	16.4165	20.7629	17.4453	15.3524	18.2501	11.1815	14.256	66.18	53.327	16.597	14.76	0.889319	0.466655	0.822548	0.221905	0.181606
RL13A_YEAST 60S ribosomal protein L13-A	17.5499	10.2248	15.1526	7.25959	8.04482	16.283	9.78785	5.93244	51.26	22.5404	12.5467	10.012	0.797979	0.462223	0.817917	0.221178	0.181119
RL21A_YEAST 60S ribosomal protein L21-A	8.98241	49.2979	22.081	21.3017	28.3143	18.1845	11.8913	13.3405	50	18.2308	25.4158	17.9327	0.705572	0.450897	0.817664	0.221076	0.18105
DHE2_YEAST NAD-specific glutamate dehydrogenase	5.24957	3.26666	5.00606	5.15449	5.00142	5.74165	4.72795	4.80577	53.85	124.254	4.6692	5.0692	1.08567	0.474226	0.825464	0.220555	0.180701
ODO1_YEAST 2-oxoglutarate dehydrogenase, mitochondrial	7.0329	7.22419	8.14177	8.28294	8.23982	9.43428	7.89803	6.92116	53.35	114.345	7.67045	8.12332	1.05904	0.484267	0.825464	0.219201	0.179791
SYFB_YEAST Phenylalanine--tRNA ligase beta subunit	4.52578	7.50733	5.52519	5.95837	5.24354	8.13353	2.32422	3.3381	54.12	67.3224	5.87917	4.75985	0.809612	0.46043	0.817917	0.218314	0.179193
YPR1_YEAST Putative reductase 1	6.84997	6.13883	8.36261	6.72591	2.70208	7.49207	7.08345	6.92116	58.97	34.7333	7.01933	6.04969	0.861861	0.456399	0.817664	0.218031	0.179003
RV161_YEAST Reduced viability upon starvation protein 161	3.75952	3.09708	1.38721	4.42775	4.90667	0.345287	1.22751	2.77293	54.34	30.2317	3.16789	2.3131	0.73017	0.500881	0.839899	0.215294	0.177154
RS3A2_YEAST 40S ribosomal protein S1-B	24.2514	48.7431	42.6389	23.0119	41.9014	64.9955	37.7302	25.7607	73.73	28.7947	34.6613	42.597	1.22895	0.47717	0.825464	0.214709	0.176757
SAR1_YEAST Small COPII coat GTPase SAR1	4.87387	5.50019	2.46358	1.1803	4.32753	6.71265	3.20434	3.59484	62.63	21.4371	3.50449	4.45984	1.27261	0.48471	0.825464	0.213868	0.176187
ARPC2_YEAST Actin-related protein 2/3 complex subunit 2	2.42048	0.602666	4.85542	2.8507	5.19072	0.735518	4.53085	4.31189	64.04	39.5416	2.68232	3.69224	1.37651	0.476335	0.825464	0.213782	0.176129
MDHP_YEAST Malate dehydrogenase, peroxisomal	11.7124	5.21278	5.92023	2.83637	8.94911	8.01112	6.83576	7.66881	67.64	37.163	6.42044	7.8662	1.22518	0.482847	0.825464	0.213135	0.17569
SYFA_YEAST Phenylalanine--tRNA ligase alpha subunit	5.36904	3.38962	3.66691	3.53751	3.92014	4.13683	3.52989	2.6116	49.11	57.4753	3.99077	3.54961	0.889456	0.470236	0.825464	0.212857	0.175501
PGM2_YEAST Phosphoglucomutase 2	21.1057	22.3686	27.0503	24.8571	27.5457	32.7449	20.598	23.1082	65.73	63.0489	23.8454	25.9992	1.09032	0.496733	0.836506	0.212745	0.175424
SYH_YEAST Isoform Cytoplasmic of Histidine--tRNA ligase, mitochondrial GN=HTS1	6.2587	3.13785	2.30937	2.22787	4.27794	3.04117	4.56876	5.12554	55.7	57.7148	3.48345	4.25335	1.22102	0.489104	0.829827	0.211957	0.174888
TRXB1_YEAST Thioredoxin reductase 1	9.03107	5.90815	6.70997	6.47317	7.17333	7.21054	4.3343	6.66108	57.05	34.2164	7.03059	6.34482	0.902459	0.505415	0.841739	0.211865	0.174826
YM71_YEAST NADP-dependent 3-hydroxy acid dehydrogenase	4.84241	8.03254	9.12267	4.37065	7.95833	5.48429	4.91285	3.57163	73.78	29.1405	6.59206	5.48177	0.831572	0.483852	0.825464	0.211487	0.174568
GPP2_YEAST Glycerol-1-phosphate phosphohydrolase 2	10.041	13.8861	12.2583	23.8122	15.4484	13.8292	13.2927	7.40597	59.2	27.7963	14.9994	12.4941	0.832972	0.502456	0.839899	0.211408	0.174514
RL27A_YEAST 60S ribosomal protein L27-A	51.3382	85.1593	48.0318	33.8252	37.4839	68.5413	33.7524	37.8657	56.62	15.5216	54.5886	44.4109	0.813555	0.481245	0.825464	0.210786	0.17409
RS3A1_YEAST 40S ribosomal protein S1-A	26.7663	57.9354	39.1948	25.7239	49.3949	70.7067	35.4344	27.9147	73.73	28.7256	37.4051	45.8627	1.22611	0.508173	0.843231	0.210564	0.173939
G3P1_YEAST Glyceraldehyde-3-phosphate dehydrogenase 1	185.804	224.99	254.707	268.167	225.321	180.139	219.106	245.808	88.86	35.7276	233.417	217.594	0.93221	0.51434	0.847258	0.207257	0.171676
GABAT_YEAST 4-aminobutyrate aminotransferase	4.60904	6.57916	4.84208	7.08313	6.01539	4.63389	8.62756	6.84524	67.52	52.9129	5.77835	6.53052	1.13017	0.496231	0.836506	0.207029	0.171519
SYRC_YEAST Arginine--tRNA ligase, cytoplasmic	5.42698	5.66546	9.54173	5.14961	5.06588	7.85796	7.42938	8.89584	65.07	69.4808	6.44594	7.31226	1.1344	0.534727	0.857298	0.20512	0.170207
MSC1_YEAST Meiotic sister chromatid recombination protein 1	8.79184	6.59729	9.77686	5.37812	5.95984	9.24462	4.29645	7.08499	48.54	59.5518	7.63603	6.64648	0.87041	0.51884	0.851574	0.204873	0.170037
GBLP_YEAST Guanine nucleotide-binding protein subunit beta-like protein	5.49626	14.9807	4.34823	9.15287	5.85357	11.1269	14.3405	10.945	85.27	34.7836	8.49451	10.5665	1.24392	0.511028	0.844874	0.204409	0.169717
YCP4_YEAST Flavoprotein-like protein YCP4	4.2449	9.18806	3.783	2.48281	2.75137	4.26779	4.58568	4.08543	61.13	26.3336	4.92469	3.92257	0.79651	0.535151	0.857298	0.203561	0.169133
IPB2_YEAST Protease B inhibitor 2	10.041	8.27172	29.6067	39.1265	13.1048	20.3275	15.9441	17.8872	72	8.58452	21.7615	16.8159	0.772738	0.544153	0.857298	0.203313	0.168961
ADH1_YEAST Alcohol dehydrogenase 1	79.0479	90.0445	89.3754	100.195	88.1746	120.348	79.8637	94.9035	85.35	36.8257	89.6657	95.8225	1.06866	0.550785	0.860365	0.202171	0.168172
RL13B_YEAST 60S ribosomal protein L13-B	17.5499	13.3419	18.175	14.6179	10.4974	20.5042	13.4082	12.9444	54.27	22.5114	15.9212	14.3385	0.900594	0.541193	0.857298	0.20184	0.167942
SYKC_YEAST Lysine--tRNA ligase, cytoplasmic	7.52355	7.59526	9.18493	6.6932	6.68018	10.362	7.77998	8.7281	52.79	67.9152	7.74923	8.38756	1.08237	0.521394	0.852676	0.201831	0.167936
IMDH3_YEAST 'Inosine-5''-monophosphate dehydrogenase 3 GN=IMD3 PE=1 SV=1'	7.01814	4.65809	11.3426	5.20184	6.55118	5.68492	5.09258	6.85277	49.14	56.5487	7.05517	6.04536	0.856869	0.543427	0.857298	0.201172	0.167479
KGUA_YEAST Guanylate kinase	5.00963	11.3837	4.16074	4.01391	2.70707	4.19908	5.88735	6.60482	54.55	20.6246	6.14199	4.84958	0.789578	0.53533	0.857298	0.201072	0.167411
VDAC1_YEAST Mitochondrial outer membrane protein porin 1	8.10636	18.4205	13.557	13.0786	12.4719	22.4811	10.7316	16.4926	80.21	30.4095	13.2906	15.5443	1.16957	0.526542	0.857298	0.201012	0.167369
DHAS_YEAST Aspartate-semialdehyde dehydrogenase	9.33935	11.8725	14.3574	8.42949	10.7254	10.5773	8.58495	10.6299	60.55	39.5187	10.9997	10.1294	0.920879	0.565495	0.866713	0.200725	0.167169
RL33A_YEAST 60S ribosomal protein L33-A	13.1323	14.8199	6.63796	21.1873	11.6602	36.4195	15.4332	9.68606	37.38	12.1466	13.9444	18.2998	1.31234	0.548025	0.859015	0.199579	0.166374
ADK_YEAST Adenosine kinase	4.92347	5.29243	7.20961	4.73173	5.24354	6.4591	6.10682	5.9669	49.12	36.3495	5.53931	5.94409	1.07307	0.540261	0.857298	0.199296	0.166177
RL40A_YEAST Ubiquitin-60S ribosomal protein L40	9.63821	10.8768	2.41945	11.3513	5.20823	8.07876	8.68051	7.1089	57.03	14.5448	8.57144	7.2691	0.848061	0.578229	0.866713	0.198102	0.165347
G3P3_YEAST Glyceraldehyde-3-phosphate dehydrogenase 3	222.865	251.505	308.257	346.731	284.62	251.319	245.976	275.952	92.17	35.7244	282.34	264.467	0.936697	0.565275	0.866713	0.198097	0.165343
ATP5E_YEAST ATP synthase subunit epsilon, mitochondrial	6.92644	0	17.0269	2.46556	2.73224	4.23813	4.55381	5.10876	62.9	6.73845	6.60472	4.15823	0.629585	0.542717	0.857298	0.197911	0.165213
SYEC_YEAST Glutamate--tRNA ligase, cytoplasmic	10.4608	15.3386	13.5405	13.0626	12.8502	16.391	9.98917	7.71561	58.9	80.7918	13.1006	11.7365	0.895874	0.545037	0.857298	0.197608	0.165002
TRP_YEAST Tryptophan synthase	11.1183	4.94839	7.33328	4.91223	6.00805	8.44379	4.97298	4.80094	66.2	76.5782	7.07806	6.05644	0.855664	0.56651	0.866713	0.197189	0.16471
RL15A_YEAST 60S ribosomal protein L15-A	7.70591	9.79604	9.40756	14.0049	10.0572	15.6003	9.37742	10.5202	41.67	24.4073	10.2286	11.3888	1.11342	0.574283	0.866713	0.196982	0.164565
IF1A_YEAST Eukaryotic translation initiation factor 1A	1.45651	2.41605	1.77814	1.71539	1.90094	0	3.16827	5.22459	36.6	17.4244	1.84152	2.57345	1.39746	0.536378	0.857298	0.196402	0.16416
ODP2_YEAST Dihydrolipoyllysine-residue acetyltransferase component of pyruvate dehydrogenase complex, mitochondrial	1.33862	2.89745	3.94704	2.59048	2.2797	4.45286	2.91184	2.81111	37.76	51.7859	2.6934	3.11388	1.15611	0.576281	0.866713	0.195484	0.163519
RL10_YEAST 60S ribosomal protein L10	37.6186	20.6065	15.1658	14.6306	28.9811	25.149	24.7324	22.8994	68.33	25.3454	22.0053	25.4405	1.1561	0.557071	0.866713	0.195026	0.163198
ERG6_YEAST Sterol 24-C-methyltransferase	4.00859	4.30899	3.1713	2.3446	5.23173	1.2181	3.16114	1.91597	48.3	43.4033	3.45837	2.88173	0.833264	0.579722	0.866713	0.194768	0.163018
IDHP_YEAST Isocitrate dehydrogenase [NADP], mitochondrial	5.43728	7.76143	8.66163	7.35256	6.10666	6.69912	6.5218	8.07532	48.6	48.16	7.30323	6.85073	0.938041	0.593184	0.868831	0.194141	0.162578
ZUO1_YEAST Zuotin	5.32935	10.1502	6.5062	9.22597	9.07597	5.35809	7.74542	5.77788	54.97	48.9901	7.80292	6.98934	0.895734	0.588932	0.868831	0.193528	0.162148
PSA7_YEAST Probable proteasome subunit alpha type-7	3.25639	5.40166	2.90205	3.83518	4.25001	0.989526	5.17083	2.40183	51.74	31.5167	3.84882	3.20305	0.832216	0.574024	0.866713	0.193436	0.162083
RSSA2_YEAST 40S ribosomal protein S0-B	8.25687	11.1765	12.0908	7.93532	6.98331	6.05992	8.91973	13.0574	70.64	27.9453	9.86488	8.7551	0.887502	0.574374	0.866713	0.192201	0.161216
PMM_YEAST Phosphomannomutase	8.14496	16.2057	9.94356	9.59265	12.7506	10.6854	6.42305	8.49444	53.94	29.0447	10.9717	9.58836	0.873916	0.561288	0.866713	0.192126	0.161162
RL15B_YEAST 60S ribosomal protein L15-B	5.90553	4.86495	5.26293	6.95518	5.62637	8.72736	5.06627	5.68368	36.28	24.4073	5.74715	6.27592	1.09201	0.596482	0.868831	0.191546	0.160754
C1TC_YEAST C-1-tetrahydrofolate synthase, cytoplasmic	4.25135	6.02724	5.58582	5.38869	5.13873	6.18876	5.76968	5.2494	59.73	102.141	5.31328	5.58664	1.05145	0.565627	0.866713	0.191492	0.160716
RS5_YEAST 40S ribosomal protein S5	27.1094	27.3678	33.0958	31.9279	21.5329	38.3499	19.7895	29.391	61.78	25.0233	29.8752	27.2658	0.912655	0.584347	0.868831	0.190987	0.16036
OLA1_YEAST Obg-like ATPase 1	17.8586	23.0003	18.4947	24.4416	19.7719	25.5691	15.6658	16.4244	73.6	44.1462	20.9488	19.3578	0.924052	0.588346	0.868831	0.190886	0.160289
GLYC_YEAST Serine hydroxymethyltransferase, cytosolic	17.6381	17.0254	11.4137	14.3677	14.6357	18.927	12.3768	8.99795	75.69	52.1856	15.1112	13.7344	0.908885	0.604796	0.87146	0.190798	0.160227
KAR_YEAST NADPH-dependent alpha-keto amide reductase	10.7741	20.3109	9.85814	9.51024	8.9401	13.8675	12.4225	9.03116	82.37	35.5384	12.6133	11.0653	0.87727	0.607906	0.87146	0.189858	0.159563
TSL1_YEAST Trehalose synthase complex regulatory subunit TSL1	6.13012	4.66029	2.88564	3.04154	5.30138	6.65472	4.2434	2.99599	51.55	122.941	4.1794	4.79887	1.14822	0.590478	0.868831	0.189779	0.159508
TRX2_YEAST Thioredoxin-2	0.857205	9.47312	11.4558	3.34025	3.70154	1.73537	9.0683	4.21218	46.15	11.1966	6.2816	4.67935	0.74493	0.606117	0.87146	0.189673	0.159433
SDHB_YEAST Succinate dehydrogenase [ubiquinone] iron-sulfur subunit, mitochondrial	7.52111	6.19585	7.49263	12.5248	16.129	12.4248	4.94477	6.65388	43.61	30.2112	8.4336	10.0381	1.19025	0.604801	0.87146	0.189571	0.159361
SSZ1_YEAST Ribosome-associated complex subunit SSZ1	8.09855	6.07705	4.47254	7.87177	4.7814	8.51563	5.32442	5.44101	66.73	58.2022	6.62998	6.01561	0.907335	0.626574	0.882948	0.18957	0.15936
CDC48_YEAST Cell division control protein 48	6.9551	7.47632	12.006	7.67467	8.50479	9.1244	6.4656	6.87829	52.58	91.9387	8.52801	7.74327	0.90798	0.577097	0.866713	0.18836	0.158504
EFTU_YEAST Elongation factor Tu, mitochondrial	3.8291	6.35167	5.51064	6.17775	4.16642	6.46274	5.06913	4.44215	43.48	47.9417	5.46729	5.03511	0.920952	0.595017	0.868831	0.187755	0.158075
AATC_YEAST Aspartate aminotransferase, cytoplasmic	9.30631	9.39501	5.95014	6.67045	4.4987	11.4661	6.11846	5.451	71.05	46.0286	7.83048	6.88355	0.879072	0.617495	0.879638	0.187214	0.157692
TPIS_YEAST Triosephosphate isomerase	67.8289	51.1423	44.7376	50.4975	51.8262	51.5124	64.0479	58.9758	92.34	26.779	53.5516	56.5906	1.05675	0.62026	0.88067	0.187137	0.157637
MPCP_YEAST Mitochondrial phosphate carrier protein	10.834	11.4258	11.5195	11.113	12.315	19.1024	9.11869	9.08135	67.2	32.7911	11.2231	12.4044	1.10526	0.634927	0.886759	0.187012	0.157549
DBP5_YEAST ATP-dependent RNA helicase DBP5	3.2331	1.62094	2.13244	3.17454	3.51791	5.45682	1.77213	1.62232	46.47	53.8403	2.54025	3.09229	1.21732	0.594334	0.868831	0.186857	0.157438
CYSD_YEAST Homocysteine/cysteine synthase	3.72548	4.20423	4.54816	4.38765	7.64765	6.28787	2.88736	2.74782	42.79	48.6417	4.21638	4.89267	1.1604	0.60598	0.87146	0.186672	0.157307
OYE2_YEAST NADPH dehydrogenase 2	12.3049	18.4934	13.6107	13.1303	10.4069	16.1428	14.2632	12.8329	71.25	44.9828	14.3848	13.4114	0.932333	0.617056	0.879638	0.18665	0.157292
DOHH_YEAST Deoxyhypusine hydroxylase	6.38389	4.38447	4.21059	2.27243	3.44968	3.90615	4.94769	3.20334	55.08	36.1423	4.31284	3.87671	0.898877	0.653703	0.902827	0.184699	0.155904
GPD1_YEAST Glycerol-3-phosphate dehydrogenase [NAD(+)] 1	11.5954	10.5428	5.66414	6.44145	12.1929	9.39267	6.86597	9.43938	56.01	42.8416	8.56096	9.47273	1.1065	0.636196	0.886759	0.184618	0.155846
RL24A_YEAST 60S ribosomal protein L24-A	9.48843	15.7393	11.5837	8.15755	9.0399	19.2089	6.2382	3.47558	41.94	17.6029	11.2423	9.49065	0.844194	0.662021	0.906204	0.184037	0.155432
RL4B_YEAST 60S ribosomal protein L4-B	25.7743	24.2495	23.2878	15.5995	15.5691	29.5951	16.9454	19.0105	69.06	39.0382	22.2278	20.28	0.912372	0.636072	0.886759	0.183897	0.155332
ZEO1_YEAST Protein ZEO1	2.45758	8.20864	3.00027	19.283	3.20746	10.0182	7.85786	3.64993	56.64	12.5815	8.23736	6.18335	0.750647	0.645171	0.89651	0.183483	0.155036
CPYI_YEAST Carboxypeptidase Y inhibitor	1.57915	2.61948	4.65625	8.02938	4.97779	3.19691	5.64422	6.33205	40.64	24.342	4.22106	5.03774	1.19348	0.622107	0.88067	0.183226	0.154853
THO1_YEAST Protein THO1	5.26621	2.64025	0.965016	6.20223	5.01727	0.483666	2.52743	3.88422	62.39	24.1233	3.76843	2.97815	0.790289	0.627614	0.882948	0.183116	0.154775
RL3_YEAST 60S ribosomal protein L3	16.9985	17.6335	17.4596	13.901	22.1853	23.8948	13.0761	12.5377	60.98	43.7304	16.4981	17.9235	1.08639	0.662149	0.906204	0.182564	0.15438
PYC1_YEAST Pyruvate carboxylase 1	3.59759	6.78204	4.39202	5.11595	6.71939	6.34326	4.34892	4.2163	52.63	130.018	4.9719	5.40697	1.08751	0.660608	0.906204	0.18124	0.153432
PUR7_YEAST Phosphoribosylaminoimidazole-succinocarboxamide synthase	7.08348	7.99374	4.67202	8.3425	3.82772	11.9555	3.16827	5.22459	67.32	34.582	7.02293	6.04402	0.860611	0.669121	0.912987	0.1809	0.153189
PDI_YEAST Protein disulfide-isomerase	5.03617	8.35395	6.9259	8.2929	5.0372	6.72376	7.80078	7.4796	46.94	58.1905	7.15223	6.76033	0.945206	0.70688	0.917061	0.18054	0.15293
IMDH2_YEAST 'Inosine-5''-monophosphate dehydrogenase 2 GN=IMD2 PE=1 SV=1'	2.80812	2.51659	6.128	3.89869	3.0555	3.86755	2.90384	4.17056	36.9	56.4938	3.83785	3.49936	0.911803	0.71229	0.918231	0.180332	0.152781
RS6A_YEAST 40S ribosomal protein S6-A	39.9211	18.3981	37.35	39.5567	43.8354	50.5411	26.2462	29.4447	55.93	26.9799	33.8065	37.5169	1.10975	0.649372	0.899589	0.180237	0.152712
PMA1_YEAST Plasma membrane ATPase 1	3.21973	5.34086	2.92172	3.79201	2.79419	4.845	3.16827	3.30261	35.51	99.5562	3.81858	3.52752	0.923777	0.693334	0.917061	0.180143	0.152645
HSP78_YEAST Heat shock protein 78, mitochondrial	4.7398	2.18439	5.31907	4.69654	2.70323	3.652	4.80875	4.40222	49.2	91.2796	4.23495	3.89155	0.918913	0.69607	0.917061	0.179775	0.152381
FRDS_YEAST Fumarate reductase 1	8.43967	11.2793	9.27959	9.93974	8.87454	8.05899	10.0627	10.4893	57.02	50.8124	9.73458	9.37138	0.962689	0.672208	0.914445	0.178627	0.151555
SEC4_YEAST Ras-related protein SEC4	5.3937	4.4433	6.58476	6.35238	7.03948	5.42278	5.82671	2.90408	49.77	23.491	5.69353	5.29826	0.930575	0.705619	0.917061	0.178584	0.151524
GIS2_YEAST Zinc finger protein GIS2	0	4.86495	1.77814	5.67555	3.82772	0	6.37963	5.22459	41.18	17.0915	3.07966	3.85798	1.25273	0.699191	0.917061	0.178409	0.151398
SERC_YEAST Phosphoserine aminotransferase	7.17038	2.28559	2.30432	3.65268	5.94982	2.78942	4.10582	4.60617	54.68	43.3885	3.85324	4.36281	1.13224	0.713504	0.918231	0.178328	0.15134
PFKA2_YEAST ATP-dependent 6-phosphofructokinase subunit beta	5.47649	7.41299	7.11901	6.86778	6.69672	9.04711	6.20268	6.32208	54.54	104.552	6.71907	7.06715	1.05181	0.676491	0.914777	0.178165	0.151223
GTO2_YEAST Glutathione S-transferase omega-like 2	4.2548	5.75931	3.36609	1.2359	4.5314	1.29292	5.99765	5.15652	71.35	43.2467	3.65403	4.24462	1.16163	0.687224	0.917061	0.177903	0.151034
H4_YEAST Histone H4	14.0251	9.63244	7.08921	16.5179	12.4529	11.7558	12.6315	14.1708	57.28	11.3614	11.8161	12.7527	1.07926	0.682926	0.917061	0.177753	0.150925
AHA1_YEAST Hsp90 co-chaperone AHA1	6.62186	5.03412	2.83936	2.73916	4.98761	3.43709	3.69311	3.45418	62.29	39.4111	4.30863	3.893	0.903536	0.693781	0.917061	0.177654	0.150854
RPIA_YEAST Ribose-5-phosphate isomerase	3.93733	4.76771	6.27221	3.38507	3.75121	10.401	4.25343	2.90408	75.19	28.2407	4.59058	5.32743	1.16051	0.700473	0.917061	0.177281	0.150585
RL16B_YEAST 60S ribosomal protein L16-B	26.8441	50.1607	28.8366	24.2289	39.4662	61.2181	24.6757	22.3037	54.04	22.2354	32.5176	36.9159	1.13526	0.696572	0.917061	0.176874	0.150291
KAPR_YEAST cAMP-dependent protein kinase regulatory subunit	5.71086	3.73606	5.99961	8.77639	6.41392	5.74165	6.84995	3.62473	56.97	47.19	6.05573	5.65756	0.93425	0.762626	0.932403	0.176683	0.150154
ATPG_YEAST ATP synthase subunit gamma, mitochondrial	6.88804	9.52576	3.48168	5.51896	6.11591	7.53371	4.52856	5.08044	53.7	34.3289	6.35361	5.81465	0.915173	0.719186	0.920752	0.176342	0.149907
ALDH6_YEAST Magnesium-activated aldehyde dehydrogenase, cytosolic	17.9484	22.8167	19.2806	21.1386	24.8878	25.8739	13.2927	11.6486	72.8	54.3798	20.2961	18.9258	0.932485	0.737053	0.932403	0.176317	0.149889
RL35A_YEAST 60S ribosomal protein L35-A	29.7192	31.9464	29.6067	49.4911	46.5241	38.9886	15.9441	26.2924	42.5	13.901	35.1908	31.9373	0.907547	0.708546	0.917061	0.175934	0.149612
SEC13_YEAST Protein transport protein SEC13	1.53354	0.232379	4.91909	0.545883	2.94196	0.283605	4.90333	1.6626	74.41	33.0226	1.80772	2.44787	1.35412	0.675364	0.914777	0.175761	0.149487
THRC_YEAST Threonine synthase	3.411	5.65814	3.5325	4.66835	4.4518	3.98519	2.99216	4.80387	60.9	57.4385	4.3175	4.05826	0.939955	0.707624	0.917061	0.175751	0.14948
PDC1_YEAST Pyruvate decarboxylase isozyme 1	93.4567	77.8013	55.4744	62.3557	73.1935	64.5975	89.5565	77.8677	73.89	61.4566	72.272	76.3038	1.05579	0.69898	0.917061	0.175699	0.149442
RS8A_YEAST 40S ribosomal protein S8-A	23.2143	24.4825	28.3406	23.8122	22.7076	29.8795	24.2513	19.459	64.5	22.476	24.9624	24.0743	0.964424	0.730999	0.929408	0.175451	0.149263
EF1G2_YEAST Elongation factor 1-gamma 2	8.53558	11.0597	10.4204	10.0527	9.88925	15.3397	7.68744	9.46796	53.64	46.4909	10.0171	10.5961	1.0578	0.750141	0.932403	0.175389	0.149218
BFR1_YEAST Nuclear segregation protein BFR1	5.31142	4.67007	7.36923	6.25548	6.03751	4.65093	4.99736	6.8704	57.87	54.6064	5.90155	5.63905	0.95552	0.746361	0.932403	0.175212	0.14909
ALF_YEAST Fructose-bisphosphate aldolase	108.468	133.739	101.995	101.887	105.225	114.054	114.527	100.361	96.66	39.5957	111.522	108.542	0.973276	0.732448	0.929408	0.17509	0.149002
ATPJ_YEAST ATP synthase subunit e, mitochondrial	0.984219	5.40166	1.20156	1.15915	4.25001	1.99251	2.14092	2.40183	37.5	10.8687	2.18665	2.69631	1.23308	0.684421	0.917061	0.174869	0.148841
HSP31_YEAST Glutathione-independent glyoxalase HSP31	4.5588	2.28559	2.76396	8.8221	2.95482	6.73712	4.92478	6.77062	86.92	25.654	4.60761	5.34684	1.16044	0.686103	0.917061	0.17447	0.148552
RS26A_YEAST 40S ribosomal protein S26-A	7.43645	3.72832	2.74394	0.800067	5.90674	4.55019	1.4777	0.501052	30.25	13.4963	3.67719	3.10892	0.84546	0.77326	0.932403	0.174234	0.148381
ACBP_YEAST Acyl-CoA-binding protein	1.16652	0	0	4.54553	0	0	5.10943	2.84669	48.28	10.0551	1.42801	1.98903	1.39287	0.743859	0.932403	0.174067	0.14826
RL8A_YEAST 60S ribosomal protein L8-A	60.5617	72.4631	53.3308	51.4488	61.1762	101.541	44.6745	50.1189	75	28.1074	59.4511	64.3776	1.08287	0.731613	0.929408	0.173863	0.148112
RL44A_YEAST 60S ribosomal protein L42-A	9.08015	1.37593	3.35044	3.2322	3.58181	11.1874	3.63317	2.0242	31.13	12.2037	4.25968	5.10665	1.19883	0.760289	0.932403	0.173529	0.147869
PDX3_YEAST 'Pyridoxamine 5''-phosphate oxidase GN=PDX3 PE=1 SV=1'	6.35974	8.08474	5.95014	7.49012	6.36104	12.875	3.20434	2.62419	68.42	26.8917	6.97118	6.26614	0.898864	0.779034	0.932403	0.173356	0.147744
SAHH_YEAST Adenosylhomocysteinase	8.22515	16.72	7.97425	15.4903	8.52493	18.4885	7.27516	9.70096	44.32	49.094	12.1024	10.9974	0.908693	0.759449	0.932403	0.173279	0.147688
GRE3_YEAST NADPH-dependent aldose reductase GRE3	7.44627	14.3536	13.7844	7.43936	12.9667	8.69973	8.36224	10.4869	57.49	37.0952	10.7559	10.1289	0.941706	0.784019	0.932403	0.173222	0.147647
RL16A_YEAST 60S ribosomal protein L16-A	17.5499	24.6953	21.4254	14.6179	19.4302	30.1391	9.78785	12.9444	59.3	22.1874	19.5721	18.0754	0.923527	0.775024	0.932403	0.17315	0.147594
PUR8_YEAST Adenylosuccinate lyase	3.81129	8.43532	4.65291	2.59048	4.21961	4.45286	3.79955	5.3676	48.55	54.4763	4.8725	4.45991	0.915322	0.762348	0.932403	0.172946	0.147446
SYIC_YEAST Isoleucine--tRNA ligase, cytoplasmic	6.05851	7.02251	5.8737	4.98598	7.07352	5.92782	5.60451	6.01181	61.38	122.906	5.98517	6.15441	1.02828	0.758239	0.932403	0.172687	0.147257
RL34B_YEAST 60S ribosomal protein L34-B	4.39743	7.29441	2.66612	2.57203	2.85023	8.9024	1.43579	1.61076	20.66	13.6326	4.2325	3.6998	0.87414	0.806378	0.932403	0.17262	0.147209
COFI_YEAST Cofilin	10.9045	2.71506	1.99821	6.37796	4.30144	3.31357	9.35479	8.04285	60.84	15.8909	5.49893	6.25316	1.13716	0.773462	0.932403	0.172527	0.147141
HXKB_YEAST Hexokinase-2	6.41794	11.9007	9.72483	8.44946	9.36339	10.149	6.93317	8.46156	74.28	53.9084	9.12322	8.72677	0.956546	0.777397	0.932403	0.172485	0.147111
HIS2_YEAST Histidine biosynthesis trifunctional protein	4.86335	8.74183	9.16212	8.28131	6.87804	11.5198	4.32027	5.53539	59.45	87.6663	7.76215	7.06337	0.909975	0.719528	0.920752	0.172134	0.146855
RLI1_YEAST Translation initiation factor RLI1	1.80522	1.9405	5.95014	3.49343	2.826	2.98221	3.92681	2.51197	45.72	68.297	3.29732	3.06175	0.928555	0.823427	0.932403	0.171956	0.146726
NDI1_YEAST Rotenone-insensitive NADH-ubiquinone oxidoreductase, mitochondrial	3.42249	3.27637	4.17826	2.8507	2.57783	4.90016	3.00224	2.52434	65.69	57.2143	3.43195	3.25114	0.947315	0.781963	0.932403	0.171892	0.146679
ACON_YEAST Aconitate hydratase, mitochondrial	21.2155	25.6898	24.0658	23.2165	25.7277	28.6962	19.9162	16.7905	65.68	85.3148	23.5469	22.7827	0.967542	0.798255	0.932403	0.171805	0.146616
RL14A_YEAST 60S ribosomal protein L14-A	23.3485	25.0982	14.156	13.6564	24.8664	30.6309	12.5263	14.0528	51.45	15.1576	19.0648	20.5191	1.07628	0.79234	0.932403	0.171675	0.146521
RL30_YEAST 60S ribosomal protein L30	5.61729	9.31792	3.40571	10.8705	7.3313	11.372	6.06825	6.80777	67.62	11.4083	7.30285	7.89482	1.08106	0.78517	0.932403	0.171538	0.146421
ARF1_YEAST ADP-ribosylation factor 1	9.47335	3.63987	2.67884	4.24635	6.91685	4.44225	2.37045	3.90895	45.86	20.5165	5.00961	4.40962	0.880234	0.749091	0.932403	0.170509	0.14567
OM14_YEAST Mitochondrial outer membrane protein OM14	8.9054	3.03748	0.675663	0.651818	0.722321	3.70706	3.98318	2.71956	39.55	14.6004	3.31759	2.78303	0.838871	0.805795	0.932403	0.170087	0.145363
SYTC_YEAST Threonine--tRNA ligase, cytoplasmic	5.17572	5.22505	4.77293	4.60449	5.63166	4.33829	4.66143	4.85908	42.37	84.4665	4.94455	4.87262	0.985453	0.826455	0.932403	0.170071	0.145351
SYLC_YEAST Leucine--tRNA ligase, cytoplasmic	4.39047	4.33828	7.57887	5.17083	5.36872	7.25301	3.66391	3.88422	48.07	124.063	5.36961	5.04247	0.939075	0.780929	0.932403	0.16971	0.145087
GLNA_YEAST Glutamine synthetase	4.2548	4.57366	3.36609	3.24729	2.75779	4.27775	3.3553	4.43737	42.7	41.7393	3.86046	3.70705	0.960262	0.775353	0.932403	0.169646	0.14504
TAL2_YEAST Transaldolase NQM1	16.8854	18.1508	22.6307	18.0181	19.9671	27.8945	10.0583	13.6726	44.14	37.2303	18.9213	17.8981	0.945926	0.811772	0.932403	0.169526	0.144953
RL24B_YEAST 60S ribosomal protein L24-B	9.48843	15.7393	8.45596	8.15755	9.0399	19.2089	6.2382	3.47558	41.94	17.5369	10.4603	9.49065	0.9073	0.810419	0.932403	0.169081	0.144628
RS20_YEAST 40S ribosomal protein S20	41.4244	31.492	35.7659	41.3859	45.8624	59.3094	23.103	25.9184	77.69	13.8985	37.517	38.5483	1.02749	0.911611	0.968204	0.169069	0.144618
DCS2_YEAST Inactive diphosphatase DCS2	4.61468	7.65478	7.9659	6.51896	3.9029	6.05399	8.19124	7.29766	54.67	40.9149	6.68858	6.36145	0.951091	0.794168	0.932403	0.168872	0.144474
BCA2_YEAST Branched-chain-amino-acid aminotransferase, cytosolic	8.87272	11.2793	7.14354	5.84598	8.87454	8.37777	5.8334	8.2408	64.1	41.5983	8.28539	7.83162	0.945233	0.749529	0.932403	0.168752	0.144387
RS11A_YEAST 40S ribosomal protein S11-A	45.6358	59.1312	43.5189	53.7471	66.5799	72.166	33.5393	41.7777	57.69	17.7377	50.5082	53.5157	1.05954	0.774909	0.932403	0.168595	0.144272
LYS12_YEAST Homoisocitrate dehydrogenase, mitochondrial	5.9882	4.5524	1.87436	4.0701	4.51034	5.55593	2.78433	2.54895	33.42	40.0441	4.12127	3.84989	0.934152	0.815682	0.932403	0.168539	0.144231
RL36A_YEAST 60S ribosomal protein L36-A	3.03481	1.52153	7.46032	7.19705	1.19713	12.3712	4.01762	4.50723	57	11.1173	4.80343	5.5233	1.14987	0.807201	0.932403	0.168504	0.144205
CCPR_YEAST Cytochrome c peroxidase, mitochondrial	2.20479	7.36431	4.42276	8.59137	4.72818	5.82427	5.50661	4.63006	43.49	40.3279	5.64581	5.17228	0.916127	0.758566	0.932403	0.168496	0.144199
LEUC_YEAST 3-isopropylmalate dehydratase	3.17742	3.683	2.36078	2.97178	2.52381	5.10829	2.56	2.34358	45.44	85.7406	3.04824	3.13392	1.02811	0.908442	0.968204	0.168062	0.143881
GLGB_YEAST 1,4-alpha-glucan-branching enzyme	3.78414	9.22672	6.21519	4.94842	6.05232	9.38807	5.00962	5.22203	46.88	81.0642	6.04362	6.41801	1.06195	0.817195	0.932403	0.168014	0.143846
SYMC_YEAST Methionine--tRNA ligase, cytoplasmic	3.75808	3.92323	7.73101	5.36291	5.94299	6.12973	5.14471	3.99198	54.86	85.6243	5.19381	5.30235	1.0209	0.920276	0.968204	0.167631	0.143565
PROF_YEAST Profilin	6.73775	6.80197	2.48613	2.39839	2.65781	8.30139	2.69592	3.02446	47.62	13.669	4.60606	4.1699	0.905307	0.822522	0.932403	0.167546	0.143502
THIL_YEAST Acetyl-CoA acetyltransferase	10.1282	10.2248	11.0612	9.47277	9.23684	14.3277	8.95845	6.68276	70.1	41.7027	10.2218	9.80145	0.958881	0.806995	0.932403	0.167394	0.143391
RGI2_YEAST Respiratory growth induced protein 2	6.28343	7.09088	5.21869	10.1375	5.57908	5.26678	16.1123	4.63449	51.83	19.2168	7.18262	7.89817	1.09962	0.81591	0.932403	0.167376	0.143378
RS19A_YEAST 40S ribosomal protein S19-A	17.7032	35.9869	17.1632	16.5575	23.105	43.9199	11.639	10.3693	50	15.9073	21.8527	22.2583	1.01856	0.96585	0.981526	0.167281	0.143308
RL5_YEAST 60S ribosomal protein L5	16.7874	12.3714	6.19429	8.78368	8.11508	15.0985	13.5253	5.50088	72.39	33.6942	11.0342	10.56	0.957022	0.887704	0.968204	0.167112	0.143184
SYA_YEAST Isoform Cytoplasmic of Alanine--tRNA ligase, mitochondrial GN=ALA1	6.20664	5.89751	7.57721	5.65766	6.26962	7.79939	5.64549	6.33348	54.07	107.211	6.33475	6.51199	1.02798	0.786725	0.932403	0.167086	0.143165
DHYS_YEAST Deoxyhypusine synthase	6.46955	4.2324	3.11493	2.30292	5.13873	1.96592	5.55014	2.36978	42.12	42.8646	4.02995	3.75614	0.932057	0.839331	0.943466	0.167052	0.14314
RL26A_YEAST 60S ribosomal protein L26-A	26.9484	53.6182	32.8993	31.7382	49.731	44.5185	21.2513	23.8411	60.63	14.2251	36.301	34.8355	0.959628	0.880119	0.968204	0.166913	0.143038
DHOM_YEAST Homoserine dehydrogenase	20.9696	22.289	16.4041	12.7502	11.0367	24.4995	18.3947	16.7002	70.2	38.4785	18.1032	17.6578	0.975395	0.903661	0.968204	0.166752	0.14292
YP225_YEAST Protein PBDC1 homolog	7.67989	17.4514	9.3758	9.04492	13.7307	10.5773	9.02546	7.7597	68.49	17.4338	10.888	10.2733	0.943542	0.818603	0.932403	0.166503	0.142737
PYRE_YEAST Orotate phosphoribosyltransferase 1	4.94857	10.7112	12.1648	4.25446	4.71464	13.0723	9.26311	5.99732	54.87	24.649	8.01975	8.26185	1.03019	0.932391	0.968204	0.166494	0.142731
MCR1_YEAST NADH-cytochrome b5 reductase 2	11.3973	10.0211	10.4284	7.11497	14.875	12.2301	9.59286	4.45583	75.83	34.1165	9.74044	10.2884	1.05626	0.82743	0.932403	0.16643	0.142683
RL6A_YEAST 60S ribosomal protein L6-A	25.2107	30.5275	30.7778	25.5507	37.7785	37.257	21.6279	18.5947	68.18	19.9491	28.0167	28.8145	1.02848	0.88502	0.968204	0.165972	0.142347
MCK1_YEAST Protein kinase MCK1	1.02535	1.03512	4.14161	2.43161	1.33821	0.627387	4.4911	3.06635	46.93	43.1084	2.15842	2.38076	1.10301	0.852001	0.952979	0.16582	0.142235
SUCA_YEAST Succinate--CoA ligase [ADP-forming] subunit alpha, mitochondrial	4.25232	4.29285	4.12261	3.97712	1.6774	3.82453	4.84431	6.31545	44.38	35.0104	4.16123	4.16542	1.00101	0.996713	0.997922	0.165803	0.142222
TPS2_YEAST Trehalose-phosphatase	2.49558	4.13964	3.73357	4.69987	3.61638	5.05218	3.30376	3.18946	39.51	102.912	3.76717	3.79045	1.00618	0.971968	0.983835	0.165801	0.142221
RLA0_YEAST 60S acidic ribosomal protein P0	6.84997	7.73023	8.36261	8.06749	6.08211	13.8675	7.08345	5.05236	62.18	33.6963	7.75258	8.02135	1.03467	0.898453	0.968204	0.165761	0.142191
RL32_YEAST 60S ribosomal protein L32	3.8852	3.20061	7.7936	4.57576	5.07069	7.86541	4.1971	2.86562	49.23	14.7622	4.86379	4.99971	1.02794	0.929173	0.968204	0.165674	0.142128
CYPH_YEAST Peptidyl-prolyl cis-trans isomerase	17.7032	23.9631	17.6362	25.0086	8.37624	23.2248	19.1244	31.5368	81.48	17.3797	21.0778	20.5656	0.9757	0.924816	0.968204	0.165663	0.142119
FDH1_YEAST Formate dehydrogenase 1	15.0313	14.718	8.30128	4.87382	8.87454	13.7658	11.7461	7.372	58.51	41.6884	10.7311	10.4396	0.972835	0.922557	0.968204	0.165662	0.142118
RL8B_YEAST 60S ribosomal protein L8-B	57.002	77.7536	61.233	55.205	69.8682	88.4369	49.7658	52.9423	78.52	28.0944	62.7984	65.2533	1.03909	0.819167	0.932403	0.165429	0.141947
AIM17_YEAST Probable oxidoreductase AIM17	6.14875	5.70597	3.50109	2.75613	2.42547	1.4319	6.84845	5.71083	63.87	53.1018	4.52798	4.10416	0.9064	0.791752	0.932403	0.165362	0.141897
CISY2_YEAST Citrate synthase, peroxisomal	6.26458	5.81345	5.86111	4.12755	5.39199	3.83315	7.62345	4.62059	58.91	51.3814	5.51667	5.36729	0.972922	0.879483	0.968204	0.165326	0.141871
RL14B_YEAST 60S ribosomal protein L14-B	28.0057	31.6046	14.156	17.8197	24.8664	30.6309	15.3505	17.2213	52.17	15.1436	22.8965	22.0173	0.961599	0.87669	0.968204	0.165302	0.141854
IDH1_YEAST Isocitrate dehydrogenase [NAD] subunit 1, mitochondrial	5.35067	3.67485	4.44399	4.28716	5.82202	4.48493	3.51781	3.29023	51.94	39.2997	4.43916	4.27875	0.963864	0.819264	0.932403	0.165238	0.141806
DCPS_YEAST m7GpppX diphosphatase	8.83525	6.33915	10.7863	11.8257	7.3313	6.14385	13.2927	12.5465	52.57	40.7438	9.44659	9.82859	1.04044	0.866264	0.964171	0.165203	0.141781
RL20A_YEAST 60S ribosomal protein L20-A	15.9642	21.6092	27.5576	30.8936	20.8354	32.3188	19.8012	19.3475	51.16	20.4239	24.0061	23.0757	0.961242	0.843835	0.946182	0.16516	0.141749
HXKG_YEAST Glucokinase-1	26.3824	19.6346	11.2196	11.8257	13.1048	22.1137	18.2095	14.9126	69.6	55.3423	17.2655	17.0852	0.989553	0.966359	0.981526	0.165035	0.141657
HMF1_YEAST Protein HMF1	3.93733	0.980341	4.80679	2.30292	0.771328	7.97096	1.28557	2.90408	69.77	13.8971	3.00685	3.23298	1.07521	0.906757	0.968204	0.164997	0.141629
ABF2_YEAST ARS-binding factor 2, mitochondrial	2.15306	0.536081	6.34847	2.53575	1.39552	4.35877	3.41885	3.8355	37.71	21.5484	2.89334	3.25216	1.12402	0.805024	0.932403	0.164912	0.141566
RS10B_YEAST 40S ribosomal protein S10-B	9.22995	4.6275	11.2681	10.8705	7.3313	5.64759	12.219	10.0067	58.1	12.7305	8.99902	8.80116	0.978014	0.928096	0.968204	0.164875	0.141539
ALDH4_YEAST Potassium-activated aldehyde dehydrogenase, mitochondrial	41.1492	49.462	38.0289	46.6969	32.2855	55.1216	42.4316	44.9406	82.08	56.6882	43.8343	43.6948	0.996819	0.980087	0.986621	0.164731	0.141433
VATA_YEAST V-type proton ATPase catalytic subunit A	10.1058	11.75	12.8369	10.0559	13.1894	14.3402	9.53212	8.37407	61.91	118.562	11.1872	11.3589	1.01536	0.916987	0.968204	0.164632	0.14136
GCY1_YEAST Glycerol 2-dehydrogenase (NADP(+))	3.70078	6.13883	4.51801	5.48846	7.45341	4.19134	3.75462	5.05236	61.54	35.0574	4.96152	5.11293	1.03052	0.882787	0.968204	0.164342	0.141146
ARF2_YEAST ADP-ribosylation factor 2	7.26004	1.80765	1.33038	1.28343	6.91685	2.20612	0.716451	1.61845	45.86	20.6445	2.92037	2.86447	0.980857	0.978674	0.986621	0.164294	0.141111
BMH2_YEAST Protein BMH2	41.9496	55.8065	34.8412	30.7635	43.9083	48.1682	33.5393	35.3371	74.73	31.0423	40.8402	40.2382	0.98526	0.929296	0.968204	0.164215	0.141052
RTN1_YEAST Reticulon-like protein 1	2.28059	1.56632	6.26696	2.68595	2.97647	3.141	2.68017	4.63992	48.81	32.8952	3.19996	3.35939	1.04982	0.89296	0.968204	0.164188	0.141032
TKT1_YEAST Transketolase 1	4.92347	6.66442	6.01069	5.79857	5.82202	7.27604	4.57695	5.54424	50.88	73.7597	5.84929	5.80482	0.992397	0.948775	0.971471	0.164133	0.140992
PURA_YEAST Adenylosuccinate synthetase	8.75682	7.60737	13.1009	12.6385	9.07597	9.28434	10.7715	12.0842	66.98	48.2493	10.5259	10.304	0.97892	0.890566	0.968204	0.163961	0.140865
ADT2_YEAST ADP,ATP carrier protein 2	14.9199	42.8842	22.3213	15.7192	26.1971	30.2046	19.7516	22.1586	48.74	34.404	23.9611	24.578	1.02574	0.931828	0.968204	0.163921	0.140835
RLA2_YEAST 60S acidic ribosomal protein P2-alpha	5.52613	1.37593	1.01265	3.2322	1.08257	0	5.96977	4.07593	79.25	10.7392	2.78673	2.78207	0.998329	0.997922	0.997922	0.163895	0.140816
EF1B_YEAST Elongation factor 1-beta	5.80691	4.7837	9.25045	6.83903	5.53241	11.7558	6.27309	4.28302	87.86	22.613	6.67002	6.96108	1.04364	0.883729	0.968204	0.163876	0.140802
SYQ_YEAST Glutamine--tRNA ligase	8.81061	6.6431	7.31764	8.1054	9.58676	11.2751	4.82929	5.41781	55.62	93.0745	7.71919	7.77723	1.00752	0.972976	0.983835	0.163861	0.140791
SUB2_YEAST ATP-dependent RNA helicase SUB2	13.3056	6.13204	13.6665	12.0094	12.0579	8.82215	9.47928	16.1255	64.13	50.2777	11.2784	11.6212	1.0304	0.891563	0.968204	0.163773	0.140726
MDHM_YEAST Malate dehydrogenase, mitochondrial	18.4415	33.4228	28.9973	17.9251	26.2969	24.8249	20.8357	24.9483	79.04	35.6279	24.6967	24.2265	0.98096	0.911234	0.968204	0.163705	0.140675
ODPA_YEAST Pyruvate dehydrogenase E1 component subunit alpha, mitochondrial	4.10056	4.6275	3.40571	4.02629	3.6409	2.50903	4.819	5.40627	40.95	46.3132	4.04001	4.0938	1.01331	0.940419	0.968204	0.163678	0.140656
FIMB_YEAST Fimbrin	8.30132	5.1429	6.63796	6.40371	7.09636	8.03536	5.0546	6.5896	47.66	71.7284	6.62147	6.69398	1.01095	0.938393	0.968204	0.163637	0.140625
EIF3I_YEAST Eukaryotic translation initiation factor 3 subunit I	3.87876	2.85843	2.88187	2.78016	3.08088	1.44439	5.89572	1.74111	76.66	38.7311	3.09981	3.04052	0.980876	0.956769	0.976163	0.163522	0.140541
NDK_YEAST Nucleoside diphosphate kinase	23.4364	45.8285	23.8537	23.0119	30.5875	32.2783	24.2352	27.1887	71.9	17.1559	29.0326	28.5724	0.984149	0.94017	0.968204	0.163474	0.140505
METE_YEAST 5-methyltetrahydropteroyltriglutamate--homocysteine methyltransferase	5.21889	9.38092	7.45473	10.0995	6.26116	10.5654	7.88263	6.32493	63.89	85.8067	8.03851	7.75853	0.965171	0.856856	0.956049	0.163107	0.140234
AGX1_YEAST Alanine--glyoxylate aminotransferase 1	2.57442	7.90435	4.84998	5.61208	5.1849	9.64678	2.61187	2.93017	54.03	41.8806	5.23521	5.09343	0.972919	0.944671	0.970376	0.163054	0.140194
IDH2_YEAST Isocitrate dehydrogenase [NAD] subunit 2, mitochondrial	5.12739	8.50526	9.84556	9.49811	5.57908	12.2365	8.42493	5.9483	60.43	39.7149	8.24408	8.0472	0.976119	0.919723	0.968204	0.162962	0.140127
FAS1_YEAST Fatty acid synthase subunit beta	6.36509	6.36718	4.85951	4.35594	4.47055	6.93451	5.65431	5.22107	54.41	228.547	5.48693	5.57011	1.01516	0.913156	0.968204	0.162878	0.140065
ETR1_YEAST Enoyl-[acyl-carrier-protein] reductase, mitochondrial	4.06337	5.50019	4.04799	7.86336	6.36104	4.08529	5.04	5.6542	46.84	42.0408	5.36873	5.28513	0.984429	0.937339	0.968204	0.162512	0.139794
PRX1_YEAST Peroxiredoxin PRX1, mitochondrial	5.03617	15.4628	9.4877	10.9785	14.3417	12.8385	6.12858	6.87545	58.62	29.4774	10.2413	10.0461	0.980938	0.950026	0.971471	0.161653	0.139158
OM45_YEAST Mitochondrial outer membrane protein OM45	8.22063	11.9988	8.83081	9.68177	10.729	9.31031	8.34022	10.2719	61.83	44.5535	9.68301	9.66286	0.997919	0.984319	0.988684	0.161454	0.13901
RL9B_YEAST 60S ribosomal protein L9-B	8.63353	8.01181	10.54	12.804	14.1889	6.6521	10.5063	8.01864	54.97	21.6436	9.99733	9.84148	0.98441	0.939669	0.968204	0.161387	0.13896
PYC2_YEAST Pyruvate carboxylase 2	4.33117	6.35074	4.37918	5.40842	6.69974	5.87671	3.7473	4.41968	51.02	130.085	5.11737	5.18586	1.01338	0.93665	0.968204	0.16066	0.138421

## Sheet: PP
	Control_PP_no_stir				PolyPropylène						Average			F-Test P.Value		Bayes Factor Analysis		BF10 Analysis
Top.Protein.Description	A	B	C	D	A	B	C	D	Coverage	MW	Control	PP	Ratio	raw	adjusted	BF10	Post.	H1: control <> condition
STM1_YEAST Suppressor protein STM1	21.5577	25.5762	23.7031	25.3893	13.512	10.3441	9.92136	11.0781	66.67	29.9773	24.0566	11.2139	0.466146	4.54515e-05	0.0209986	681.686	0.998535	Extreme evidence for H1
RS14A_YEAST 40S ribosomal protein S14-A	33.4312	39.2196	40.8136	45.7544	17.5204	20.6977	21.5119	16.6924	75.18	14.5277	39.8047	19.1056	0.479984	0.00031416	0.0550195	120.589	0.991776
GRE1_YEAST Protein GRE1	13.5671	9.99822	13.1533	15.9785	4.68902	0.660294	2.63857	2.71886	64.29	19.0145	13.1743	2.67669	0.203175	0.00039174	0.0550195	98.6518	0.989965	Very strong evidence for H1
RS7B_YEAST 40S ribosomal protein S7-B	32.4707	36.6433	39.641	38.242	18.4399	19.3381	25.9329	20.7103	73.68	21.621	36.7492	21.1053	0.574306	0.000476359	0.0550195	81.5115	0.98788
IF4B_YEAST Eukaryotic translation initiation factor 4B	6.04652	10.0299	5.53248	7.12123	0.903901	0.847994	1.02419	0.861186	70.87	48.4931	7.18253	0.909318	0.126601	0.00078706	0.0713661	53.6317	0.981696
RS29A_YEAST 40S ribosomal protein S29-A	40.1558	45.316	67.1561	32.1743	2.85371	0	0	0	66.07	6.6563	46.2005	0.713429	0.015442	0.000926832	0.0713661	46.2968	0.978857
TCTP_YEAST Translationally-controlled tumor protein homolog	13.7077	13.8383	10.1846	12.8205	6.9638	7.30301	3.91862	6.63472	40.72	18.7291	12.6378	6.20504	0.490992	0.00138014	0.0910891	32.6932	0.97032
RS21B_YEAST 40S ribosomal protein S21-B	12.7697	12.8914	9.4877	22.1064	1.33392	2.05624	2.48349	1.27089	56.32	9.75391	14.3138	1.78613	0.124784	0.00373719	0.205063	13.0571	0.928862	Strong evidence for H1
HSP72_YEAST Heat shock protein SSA2	60.0042	76.8903	68.0657	65.6637	51.5382	50.6535	50.3817	53.3454	80.28	69.4275	67.656	51.4797	0.760904	0.00399473	0.205063	12.3966	0.925354
FPPS_YEAST Farnesyl pyrophosphate synthase	2.30301	2.78871	2.81157	2.71235	4.3272	4.05956	3.57917	3.27398	40.91	40.4577	2.65391	3.80998	1.43561	0.00472074	0.207191	10.6349	0.914052
HSP71_YEAST Heat shock protein SSA1	80.8865	87.1976	81.5938	85.9055	63.2417	63.8531	65.2119	77.7811	81.78	69.6146	83.8958	67.5219	0.804831	0.00493312	0.207191	10.1968	0.910689
HBT1_YEAST Protein HBT1	5.98371	12.239	10.8576	10.9423	4.08727	3.73905	3.63844	4.81198	60.61	113.548	10.0057	4.06918	0.406688	0.00548842	0.211304	9.31766	0.903079	Moderate evidence for H1
HSP60_YEAST Heat shock protein 60, mitochondrial	20.915	16.807	21.8741	18.8774	11.5861	16.5408	9.72755	11.8801	60.14	60.7139	19.6184	12.4336	0.633776	0.00785769	0.249879	6.758	0.871101
GSP2_YEAST GTP-binding nuclear protein GSP2/CNR2	19.6926	14.1291	20.9387	20.1997	11.9361	11.9234	9.4971	13.6404	45.91	24.9747	18.74	11.7493	0.626961	0.00765596	0.249879	6.67745	0.869748
RL38_YEAST 60S ribosomal protein L38	9.38368	25.5762	18.8234	18.1591	5.32893	2.48279	6.03809	5.07711	46.15	8.8211	17.9856	4.73173	0.263084	0.00811297	0.249879	6.46552	0.866051
FKBP_YEAST FK506-binding protein 1	26.4966	34.904	14.371	18.9919	9.15769	4.26663	3.13618	8.72493	65.79	12.1503	23.6909	6.32136	0.266827	0.0106194	0.288598	5.20961	0.838959
H2B1_YEAST Histone H2B.1	9.26037	15.361	11.3053	10.9063	2.17739	6.75853	5.95874	6.86367	39.7	14.2436	11.7082	5.43958	0.464594	0.0103299	0.288598	5.13322	0.836953
COX4_YEAST Cytochrome c oxidase subunit 4, mitochondrial	15.5907	11.4895	5.75274	11.1749	5.38842	2.5105	3.03213	3.12439	50.32	17.1317	11.002	3.51386	0.319385	0.0122628	0.291453	4.48125	0.81756
ARC1_YEAST tRNA-aminoacylation cofactor ARC1	6.79973	9.70626	6.05983	6.89144	4.73216	3.62269	5.02372	3.67905	56.38	42.0579	7.36432	4.2644	0.579063	0.0124379	0.291453	4.44387	0.816307
PYR1_YEAST Protein URA2	7.02393	6.20874	5.90383	6.3904	5.2049	5.0854	5.53869	5.74783	57.95	244.887	6.38172	5.39421	0.845258	0.012617	0.291453	4.24244	0.809249
ADH1_YEAST Alcohol dehydrogenase 1	79.0479	90.0445	89.3754	100.195	108.015	119.089	112.885	99.4526	85.35	36.8257	89.6657	109.861	1.22522	0.0149665	0.329263	3.80056	0.791691
G3P1_YEAST Glyceraldehyde-3-phosphate dehydrogenase 1	185.804	224.99	254.707	268.167	146.283	162.655	175.74	183.409	88.86	35.7276	233.417	167.021	0.71555	0.0159576	0.33511	3.47812	0.776692
SPEE_YEAST Spermidine synthase	4.12475	3.82771	5.03559	3.7229	2.63868	1.68411	1.01015	3.44388	59.39	33.3029	4.17774	2.19421	0.525214	0.0176234	0.344368	3.28318	0.766528
ENO2_YEAST Enolase 2	210.942	205.796	180.419	177.687	148.462	128.029	179.692	135.164	95.2	46.885	193.711	147.837	0.763182	0.018271	0.344368	3.17133	0.760268
RS21A_YEAST 40S ribosomal protein S21-A	12.7697	6.40217	9.4877	22.1064	1.33392	2.05624	2.48349	1.27089	56.32	9.73989	12.6915	1.78613	0.140735	0.0186346	0.344368	3.05652	0.753483
G6PD_YEAST Glucose-6-phosphate 1-dehydrogenase	4.69206	5.83334	5.72818	5.52603	6.09763	7.20345	6.35102	6.54426	59.6	57.4855	5.44491	6.54909	1.20279	0.0198479	0.352682	2.93085	0.745602	Anecdotal evidence for H1
ACON_YEAST Aconitate hydratase, mitochondrial	21.2155	25.6898	24.0658	23.2165	17.7096	19.5855	21.2349	20.6769	65.68	85.3148	23.5469	19.8017	0.840948	0.0214385	0.366837	2.64904	0.725956
STI1_YEAST Heat shock protein STI1	14.3721	17.1965	14.5314	20.0618	11.8546	12.2094	10.9609	13.8409	51.27	66.224	16.5405	12.2165	0.73858	0.0258657	0.426784	2.31331	0.698187
RLA0_YEAST 60S acidic ribosomal protein P0	6.84997	7.73023	8.36261	8.06749	6.53042	6.52345	6.03809	4.0319	62.18	33.6963	7.75258	5.78096	0.745683	0.0271314	0.429936	2.15789	0.683333
APE2_YEAST Aminopeptidase 2, mitochondrial	5.19638	6.46032	5.92858	6.11999	4.45351	3.54422	3.56879	5.66131	45.69	107.687	5.92632	4.30696	0.726751	0.0286721	0.429936	2.12724	0.680229
GSP1_YEAST GTP-binding nuclear protein GSP1/CNR1	19.8481	11.309	18.1607	20.3592	12.0304	12.0175	8.11995	11.4619	45.66	24.7947	17.4193	10.9074	0.626171	0.0294885	0.429936	2.02258	0.669157
SYFB_YEAST Phenylalanine--tRNA ligase beta subunit	4.52578	7.50733	5.52519	5.95837	4.5942	3.30307	2.91219	4.3771	54.12	67.3224	5.87917	3.79664	0.645779	0.0309468	0.429936	1.97329	0.663672
ATPO_YEAST ATP synthase subunit 5, mitochondrial	13.3469	15.0621	11.0853	10.6941	10.3832	9.74103	8.5883	6.02056	59.91	22.8004	12.5471	8.68328	0.692056	0.033175	0.429936	1.89932	0.655091
MAS5_YEAST Mitochondrial protein import protein MAS5	5.88063	4.84443	5.24074	3.43954	2.65206	4.08816	3.25626	2.52674	40.59	44.6425	4.85133	3.1308	0.645349	0.0337236	0.429936	1.81006	0.644136
SIS1_YEAST Protein SIS1	8.74877	9.22672	4.61977	7.7225	4.3272	1.22697	4.90305	5.05224	54.83	37.5667	7.57944	3.87736	0.511563	0.0354627	0.429936	1.76007	0.637691
RS13_YEAST 40S ribosomal protein S13	23.9748	27.0557	34.5033	23.5406	14.8115	22.832	21.1332	14.1116	60.27	17.0183	27.2686	18.2221	0.668244	0.0358953	0.429936	1.71244	0.631328
ARPC4_YEAST Actin-related protein 2/3 complex subunit 4	3.97717	4.01507	7.13699	6.88512	2.76784	0.640425	1.5575	4.33301	48.54	19.9033	5.50359	2.32469	0.422396	0.0361262	0.429936	1.69113	0.628409
RS29B_YEAST 40S ribosomal protein S29-B	16.626	13.6964	67.1561	32.1743	0	0	0	0	66.07	6.72331	32.4132	0	0	0.0384564	0.429936	1.65305	0.623076
COX6_YEAST Cytochrome c oxidase subunit 6, mitochondrial	10.2764	17.0463	6.23046	8.83497	3.55169	5.47493	4.82705	3.38385	58.11	17.3309	10.597	4.30938	0.406659	0.0374008	0.429936	1.62365	0.618851
BFR1_YEAST Nuclear segregation protein BFR1	5.31142	4.67007	7.36923	6.25548	5.28985	2.46458	3.41773	3.67905	57.87	54.6064	5.90155	3.7128	0.629123	0.0387811	0.429936	1.62327	0.618796
NACA_YEAST Nascent polypeptide-associated complex subunit alpha	7.77155	9.41055	9.4877	11.9432	6.48729	6.80329	5.00074	8.46688	47.13	18.6975	9.65326	6.68955	0.692983	0.0377	0.429936	1.6231	0.618772
ALDH3_YEAST Aldehyde dehydrogenase [NAD(P)+] 2	20.9599	23.9836	22.8057	19.4477	20.1059	18.8623	18.3045	15.7521	71.15	55.3504	21.7992	18.2562	0.83747	0.0400157	0.429936	1.56912	0.610762
CALM_YEAST Calmodulin	1.56065	5.21278	1.90528	6.08134	0	0	0.30352	1.70028	31.97	16.1249	3.69001	0.500951	0.135759	0.0394188	0.429936	1.5535	0.60838
RS15_YEAST 40S ribosomal protein S15	3.33596	5.53367	4.07262	3.9289	1.89447	2.92033	2.14658	3.63444	35.92	15.9915	4.21779	2.64896	0.628044	0.0424737	0.433699	1.49403	0.599043
RS5_YEAST 40S ribosomal protein S5	27.1094	27.3678	33.0958	31.9279	27.7317	25.0265	19.3685	23.4547	61.78	25.0233	29.8752	23.8953	0.799838	0.0426028	0.433699	1.49166	0.598661
G3P3_YEAST Glyceraldehyde-3-phosphate dehydrogenase 3	222.865	251.505	308.257	346.731	192.506	212.242	210.793	222.231	92.17	35.7244	282.34	209.443	0.741812	0.0431821	0.433699	1.43165	0.588757
ABP1_YEAST Actin-binding protein	5.10349	6.72283	3.79183	4.7732	2.59269	2.71898	4.02433	3.88524	59.63	65.5364	5.09784	3.30531	0.648376	0.0463672	0.45578	1.35782	0.57588
ASNS2_YEAST Asparagine synthetase [glutamine-hydrolyzing] 2	2.40589	2.71506	2.44873	2.36232	4.91773	2.88517	3.48464	3.0899	44.06	64.5522	2.483	3.59436	1.44759	0.0540792	0.491295	1.22728	0.551022
DAK1_YEAST Dihydroxyacetone kinase 1	7.02913	10.6209	7.08223	8.27849	5.97457	7.31381	3.73287	5.09213	50.17	62.1679	8.25267	5.52834	0.669885	0.0522512	0.491295	1.21909	0.549365
EF2_YEAST Elongation factor 2	22.6824	22.4128	20.2143	21.7991	21.1655	19.8564	16.0232	15.3614	76.84	93.2302	21.7771	18.1016	0.831222	0.0527287	0.491295	1.19941	0.545333
RLA4_YEAST 60S acidic ribosomal protein P2-beta	8.51772	14.1291	6.32856	6.10522	2.94387	4.53798	3.33563	5.64765	81.82	11.0434	8.77016	4.11628	0.469351	0.0556777	0.491295	1.18377	0.542076
DLDH_YEAST Dihydrolipoyl dehydrogenase, mitochondrial	10.9611	22.8957	16.8506	11.8666	10.5454	9.59546	7.05312	8.29191	53.91	53.9764	15.6435	8.87147	0.567103	0.0548178	0.491295	1.16851	0.538853
RL12A_YEAST 60S ribosomal protein L12-A	20.5723	34.1252	20.9387	24.2289	19.6126	19.5917	13.2376	12.1089	64.85	17.8117	24.9663	16.1377	0.64638	0.056647	0.491295	1.15223	0.535366
THO1_YEAST Protein THO1	5.26621	2.64025	0.965016	6.20223	0.273197	0.421134	1.02419	1.73408	62.39	24.1233	3.76843	0.863151	0.229048	0.0584875	0.491295	1.13359	0.531306
HSC82_YEAST ATP-dependent molecular chaperone HSC82	38.0365	37.3188	37.6248	36.297	30.8577	36.6638	33.3703	35.752	61.84	80.8497	37.3193	34.1609	0.915371	0.0583728	0.491295	1.10376	0.524661
HSP73_YEAST Heat shock protein SSA3	33.31	39.8009	38.0036	31.7476	25.2717	32.6303	31.5057	30.479	67.8	70.5038	35.7156	29.9717	0.839177	0.0615951	0.50816	1.08461	0.520294
MRP8_YEAST Uncharacterized protein MRP8	12.6191	8.6668	10.4807	20.3592	5.97457	6.72305	5.52415	9.35308	74.89	25.082	13.0315	6.89371	0.529006	0.0642231	0.514768	1.04779	0.511669
RS7A_YEAST 40S ribosomal protein S7-A	40.3018	42.0728	49.2014	38.242	37.1305	28.4251	40.4708	31.4039	78.95	21.609	42.4545	34.3576	0.80928	0.0664985	0.514768	1.0109	0.50271
PAA1_YEAST Polyamine N-acetyltransferase 1	4.82991	5.45058	2.44136	3.86991	2.28675	1.75061	2.11435	3.57986	45.03	21.9335	4.14794	2.43289	0.586531	0.0666521	0.514768	1.00309	0.500772
GLRX2_YEAST Isoform Cytoplasmic of Glutaredoxin-2 GN=GRX2	5.26621	8.73554	3.19285	10.1911	2.99065	4.61009	1.68288	2.84932	52.29	11.9572	6.84642	3.03323	0.443039	0.066853	0.514768	0.987583	0.496876	No evidence
PRS6A_YEAST 26S proteasome regulatory subunit 6A	5.30817	0.804355	1.95864	2.46556	0.554493	0.42449	0.753603	0.52829	45.85	48.2259	2.63418	0.565219	0.214571	0.0743805	0.523391	0.911904	0.476961
PABP_YEAST Polyadenylate-binding protein, cytoplasmic and nuclear	8.53047	13.0073	14.0714	17.5389	8.96675	9.40353	8.47045	10.0708	53.9	64.304	13.287	9.22789	0.694504	0.0751244	0.523391	0.904841	0.475022
METK1_YEAST S-adenosylmethionine synthase 1	10.8716	8.01181	9.27435	6.70566	6.51076	3.52503	6.99554	7.2084	69.11	41.7921	8.71586	6.05993	0.695276	0.0751497	0.523391	0.895651	0.472477
SYSC_YEAST Serine--tRNA ligase, cytoplasmic	13.5671	14.4207	16.5631	17.2529	15.5141	12.3466	9.42624	11.4761	70.13	53.2761	15.4509	12.1908	0.788998	0.0780304	0.523391	0.894055	0.472032
SSB1_YEAST Ribosome-associated molecular chaperone SSB1	41.775	23.5932	28.5312	22.9472	21.2226	20.9021	18.4287	18.2668	67.7	66.5606	29.2116	19.7051	0.674563	0.0760244	0.523391	0.888766	0.470554
HSP79_YEAST Heat shock protein homolog SSE2	5.7156	4.50713	5.81738	6.16109	4.44645	5.44315	4.00097	4.23633	58.44	77.5729	5.5503	4.53172	0.816483	0.0781482	0.523391	0.878462	0.46765
ENO1_YEAST Enolase 1	210.942	210.556	180.419	185.053	176.084	132.074	195.482	138.29	92.22	46.7873	196.743	160.482	0.815697	0.0800107	0.523391	0.876059	0.466968
PSA7_YEAST Probable proteasome subunit alpha type-7	3.25639	5.40166	2.90205	3.83518	1.84928	1.7349	3.44298	2.58981	51.74	31.5167	3.84882	2.40424	0.62467	0.0773887	0.523391	0.874005	0.466384
RS17A_YEAST 40S ribosomal protein S17-A	39.3437	56.1611	29.2319	33.8252	22.3431	34.4419	12.5727	26.0867	58.09	15.7787	39.6405	23.8611	0.601937	0.0777685	0.523391	0.871678	0.46572
SEC14_YEAST SEC14 cytosolic factor	4.87387	3.59178	4.7252	4.55845	5.57332	5.22861	4.60987	5.30995	55.92	34.8785	4.43733	5.18043	1.16747	0.0804346	0.523391	0.870301	0.465327
SUCB_YEAST Succinate--CoA ligase [ADP-forming] subunit beta, mitochondrial	8.97031	16.5215	12.1593	16.8936	7.16774	9.62319	10.7994	9.77289	51.29	46.8712	13.6362	9.3408	0.685002	0.0800088	0.523391	0.850536	0.459616
CBS_YEAST Cystathionine beta-synthase	24.4996	20.6978	20.0905	23.2475	18.8182	21.9946	12.7014	16.7981	78.7	55.9874	22.1339	17.5781	0.794172	0.0846781	0.537924	0.830073	0.453574
IDH2_YEAST Isocitrate dehydrogenase [NAD] subunit 2, mitochondrial	5.12739	8.50526	9.84556	9.49811	5.86321	7.53515	3.88933	4.65719	60.43	39.7149	8.24408	5.48622	0.665474	0.0849967	0.537924	0.82373	0.451673
G3P2_YEAST Glyceraldehyde-3-phosphate dehydrogenase 2	135.635	212.201	249.024	279.699	141.957	145.506	162.475	169.666	90.06	35.8244	219.14	154.901	0.70686	0.0896625	0.53999	0.788962	0.441017
BMH1_YEAST Protein BMH1	43.5902	53.5143	42.6783	37.9951	46.4542	31.8136	26.1403	26.9357	75.28	30.0728	44.4445	32.8359	0.738809	0.0891204	0.53999	0.786829	0.440349
BIP_YEAST Endoplasmic reticulum chaperone BiP	4.43832	5.93167	9.13036	6.33363	4.57097	2.60981	4.81239	4.83542	47.51	74.4223	6.4585	4.20715	0.651413	0.0903389	0.53999	0.776628	0.437136
RS20_YEAST 40S ribosomal protein S20	41.4244	31.492	35.7659	41.3859	33.5008	33.4651	22.6115	31.9177	77.69	13.8985	37.517	30.3738	0.809599	0.0911672	0.53999	0.774504	0.436462
ACEA_YEAST Isocitrate lyase	6.94792	12.6526	12.9501	12.4931	7.94501	9.99396	6.32152	7.56956	64.99	62.3692	11.2609	7.95751	0.706648	0.0890849	0.53999	0.772832	0.435931
UPP_YEAST Uracil phosphoribosyltransferase	3.90592	2.68259	4.76844	4.60016	4.46646	6.88505	4.49261	7.60657	56.94	24.5787	3.98928	5.86267	1.46961	0.093384	0.545596	0.741326	0.425725
ASNS1_YEAST Asparagine synthetase [glutamine-hydrolyzing] 1	2.40589	3.32721	5.91427	5.06495	5.53972	8.53949	6.03809	5.27794	47.2	64.4293	4.17808	6.34881	1.51955	0.0944754	0.545596	0.729894	0.42193
IDHC_YEAST Isocitrate dehydrogenase [NADP] cytoplasmic	11.6928	12.569	11.6485	13.771	12.1145	10.236	10.6386	11.542	59.47	46.533	12.4203	11.1328	0.896334	0.0970005	0.546515	0.726888	0.420924
HSP74_YEAST Heat shock protein SSA4	20.6554	25.6795	21.9624	20.1816	19.595	21.8328	16.3679	15.9934	63.08	69.6086	22.1197	18.4473	0.833975	0.0964129	0.546515	0.720898	0.418908
ATPF_YEAST ATP synthase subunit 4, mitochondrial	10.471	9.38394	17.5116	14.5375	3.61896	7.64209	5.61729	13.448	47.13	26.9083	12.976	7.58158	0.584276	0.105354	0.578604	0.677337	0.403817
RS22A_YEAST 40S ribosomal protein S22-A	9.38368	15.5656	20.4774	19.7548	10.7303	11.253	4.10782	14.0047	69.23	14.6169	16.2954	10.024	0.615142	0.10604	0.578604	0.6715	0.401735
VATB_YEAST V-type proton ATPase subunit B	19.0846	17.1033	20.683	21.1991	14.8469	16.7068	18.4683	18.4576	62.86	57.7134	19.5175	17.1199	0.877157	0.106453	0.578604	0.663758	0.398951
ARPC2_YEAST Actin-related protein 2/3 complex subunit 2	2.42048	0.602666	4.85542	2.8507	3.61166	4.26663	4.43446	6.36909	64.04	39.5416	2.68232	4.67046	1.7412	0.108616	0.582965	0.656123	0.39618
DCS2_YEAST Inactive diphosphatase DCS2	4.61468	7.65478	7.9659	6.51896	4.30606	5.27129	4.8791	6.03038	54.67	40.9149	6.68858	5.12171	0.765739	0.111398	0.584837	0.649823	0.393874
PROF_YEAST Profilin	6.73775	6.80197	2.48613	2.39839	2.32868	3.58967	1.31038	0.670566	47.62	13.669	4.60606	1.97482	0.428745	0.109779	0.582965	0.649039	0.393586
HSP82_YEAST ATP-dependent molecular chaperone HSP82	35.5604	36.9561	32.6239	33.6771	33.7913	32.0463	28.4983	33.2503	59.66	81.356	34.7044	31.8966	0.919093	0.116619	0.594946	0.635762	0.388664
CH10_YEAST 10 kDa heat shock protein, mitochondrial	9.08015	15.0621	11.0853	6.50835	6.31918	9.74103	3.55588	6.02056	60.38	11.3652	10.434	6.40916	0.61426	0.11812	0.594946	0.625056	0.384637
ADH3_YEAST Alcohol dehydrogenase 3, mitochondrial	7.84324	4.4689	6.08775	8.04522	12.8351	15.7122	9.71674	5.43275	44.53	40.344	6.61128	10.9242	1.65236	0.116932	0.594946	0.624455	0.384409
PMG1_YEAST Phosphoglycerate mutase 1	98.1	162.727	149.055	174.609	101.917	127.412	109.844	117.045	79.76	27.5916	146.123	114.054	0.780538	0.119775	0.594946	0.618649	0.382201
RBG2_YEAST Ribosome-interacting GTPase 2	6.07272	2.58272	2.6039	1.83373	1.21126	1.86716	1.37245	1.6963	53.8	40.9804	3.27327	1.53679	0.469498	0.12105	0.594946	0.617247	0.381665
ZEO1_YEAST Protein ZEO1	2.45758	8.20864	3.00027	19.283	0.84938	1.30932	1.58137	0.809242	56.64	12.5815	8.23736	1.13733	0.13807	0.119137	0.594946	0.608162	0.378172
TAL1_YEAST Transaldolase	10.8297	15.807	22.398	21.6076	15.5941	12.5893	8.77502	11.7986	58.51	37.0134	17.6605	12.1893	0.690198	0.123065	0.598483	0.591389	0.371618
ODO2_YEAST Dihydrolipoyllysine-residue succinyltransferase component of 2-oxoglutarate dehydrogenase complex, mitochondrial	4.74737	6.77663	4.2308	4.08149	3.30386	4.15589	4.49022	2.03981	41.47	50.3993	4.95907	3.49744	0.705262	0.128023	0.609759	0.583446	0.368466
SYRC_YEAST Arginine--tRNA ligase, cytoplasmic	5.42698	5.66546	9.54173	5.14961	10.4572	7.7074	7.76082	8.5151	65.07	69.4808	6.44594	8.61012	1.33574	0.126505	0.608803	0.582364	0.368034
RIM1_YEAST Single-stranded DNA-binding protein RIM1, mitochondrial	0.54639	9.92164	7.30205	10.3545	0	0	5.65726	3.96584	34.82	15.3767	7.03114	2.40578	0.34216	0.134968	0.623231	0.560119	0.359023
TIM9_YEAST Mitochondrial import inner membrane translocase subunit TIM9	1.16652	6.40217	1.42411	1.37385	0	0	0	1.27089	31.03	10.195	2.59166	0.317722	0.122594	0.133395	0.623231	0.547128	0.353641
G6PI_YEAST Glucose-6-phosphate isomerase	5.1194	9.49281	7.75721	6.73989	5.19679	6.13924	6.38073	4.35666	63.9	61.2611	7.27733	5.51836	0.758295	0.137722	0.623231	0.545587	0.352997
EIF3I_YEAST Eukaryotic translation initiation factor 3 subunit I	3.87876	2.85843	2.88187	2.78016	5.43542	3.03753	5.02564	3.35584	76.66	38.7311	3.09981	4.21361	1.35931	0.137953	0.623231	0.535323	0.348671
DOHH_YEAST Deoxyhypusine hydroxylase	6.38389	4.38447	4.21059	2.27243	2.20638	3.40114	2.79462	2.87966	55.08	36.1423	4.31284	2.82045	0.653965	0.138945	0.623231	0.533871	0.348055
SSB2_YEAST Ribosome-associated molecular chaperone SSB2	41.775	23.5932	29.7736	22.9472	23.3593	22.2564	22.1045	20.2197	67.86	66.5537	29.5222	21.985	0.744693	0.138492	0.623231	0.532063	0.347285
RTN2_YEAST Reticulon-like protein 2	10.3517	4.12147	6.61854	7.41976	3.57773	6.75853	4.05384	4.17719	46.31	44.3318	7.12787	4.64182	0.651221	0.141879	0.629051	0.530586	0.346655
PIL1_YEAST Sphingolipid long chain base-responsive protein PIL1	13.3605	8.20864	7.24636	10.9953	6.78745	3.16232	10.5354	5.39132	62.24	38.326	9.95271	6.46912	0.649986	0.144612	0.629051	0.527163	0.345191
LEU1_YEAST 2-isopropylmalate synthase	8.84093	14.6653	10.7932	10.4123	8.64047	11.206	7.02972	7.56721	63.33	68.3663	11.1779	8.61084	0.770343	0.14789	0.629051	0.511185	0.338268
RS12_YEAST 40S ribosomal protein S12	14.2288	23.6027	13.3124	16.7579	16.2708	14.0315	9.15579	8.67234	74.13	15.4622	16.9755	12.0326	0.708824	0.148078	0.629051	0.507611	0.336699
RL34B_YEAST 60S ribosomal protein L34-B	4.39743	7.29441	2.66612	2.57203	0.754782	3.84955	1.40525	2.37926	20.66	13.6326	4.2325	2.09721	0.495502	0.149591	0.629051	0.507588	0.336689
RS27A_YEAST 40S ribosomal protein S27-A	8.60758	7.09088	17.2666	16.6572	1.47742	7.53515	13.3773	1.4076	39.02	8.87359	12.4056	5.94936	0.479572	0.149075	0.629051	0.507395	0.336604
HSP26_YEAST Heat shock protein 26	82.5169	120.994	132.57	134.454	73.0321	57.8537	122.196	95.3179	91.59	23.8651	117.634	87.1	0.740434	0.149774	0.629051	0.502703	0.334532
RS3_YEAST 40S ribosomal protein S3	26.9269	40.228	36.2819	41.9831	37.3087	47.4646	41.0016	45.7819	75.42	26.4862	36.355	42.8892	1.17973	0.160221	0.655064	0.485909	0.327011
PST2_YEAST Protoplast secreted protein 2	15.0176	20.7684	9.90506	12.0326	9.27777	14.3017	9.6633	4.94505	44.95	20.9525	14.4309	9.54696	0.661563	0.158821	0.655064	0.483362	0.325856
SUCA_YEAST Succinate--CoA ligase [ADP-forming] subunit alpha, mitochondrial	4.25232	4.29285	4.12261	3.97712	2.95933	4.56182	2.73623	3.67905	44.38	35.0104	4.16123	3.48411	0.837279	0.156254	0.650355	0.482188	0.325322
TSA1_YEAST Peroxiredoxin TSA1	50.5656	45.316	46.6304	36.2437	48.2066	31.7575	19.802	37.4785	93.37	21.5763	44.6889	34.3112	0.767778	0.169477	0.669505	0.464503	0.317174
AHP1_YEAST Peroxiredoxin AHP1	12.5202	9.22672	4.61977	8.97407	6.36056	2.01607	8.05634	6.05998	89.77	19.1026	8.83519	5.62324	0.636459	0.170905	0.669505	0.463356	0.316639
PGK_YEAST Phosphoglycerate kinase	188.597	289.485	230.244	239.24	199.561	216.601	195.636	201.589	87.98	44.7108	236.892	203.347	0.858396	0.164914	0.668337	0.456866	0.313595
RL10_YEAST 60S ribosomal protein L10	37.6186	20.6065	15.1658	14.6306	31.9748	34.4419	24.2063	33.8247	68.33	25.3454	22.0053	31.1119	1.41383	0.171924	0.669505	0.45092	0.310782
BMH2_YEAST Protein BMH2	41.9496	55.8065	34.8412	30.7635	41.5392	30.6162	26.9932	21.1528	74.73	31.0423	40.8402	30.0754	0.736415	0.173617	0.669505	0.450232	0.310455
CYPC_YEAST Peptidyl-prolyl cis-trans isomerase C, mitochondrial	5.24957	1.79054	4.36002	4.20616	2.48544	3.83131	1.39859	2.36799	43.41	19.9061	3.90157	2.52083	0.646107	0.173183	0.669505	0.44972	0.310212
RS25B_YEAST 40S ribosomal protein S25-B	17.7032	21.4368	35.5122	27.2061	20.2438	22.7799	11.3914	19.2871	34.26	12.0018	25.4646	18.4256	0.723576	0.17612	0.672458	0.444099	0.307527
YN034_YEAST Uncharacterized protein YNR034W-A GN=YNR034W-A PE=1 SV=1	34.4007	34.7285	25.5592	24.6572	31.2392	11.1541	27.1265	16.6505	84.69	10.7747	29.8364	21.5425	0.722022	0.173897	0.669505	0.441647	0.306349
PDI_YEAST Protein disulfide-isomerase	5.03617	8.35395	6.9259	8.2929	4.41342	5.85447	7.63483	3.06949	46.94	58.1905	7.15223	5.24305	0.733065	0.177842	0.673467	0.440864	0.305972
ACT_YEAST Actin	21.0003	14.7858	15.2147	14.6778	18.8664	15.7122	23.8963	21.1893	66.93	41.6629	16.4196	19.9161	1.21294	0.181896	0.683218	0.423818	0.297663
ACH1_YEAST Acetyl-CoA hydrolase	9.19968	9.28736	10.2795	9.03305	8.7705	7.70909	6.43986	10.0228	72.62	58.675	9.44989	8.23556	0.871497	0.185916	0.686106	0.423643	0.297577
MSC1_YEAST Meiotic sister chromatid recombination protein 1	8.79184	6.59729	9.77686	5.37812	6.685	7.01063	4.20506	5.65398	48.54	59.5518	7.63603	5.88867	0.771169	0.191091	0.686106	0.420722	0.296132
HSP77_YEAST Heat shock protein SSC1, mitochondrial	17.4238	23.5849	23.3523	20.5207	14.5445	19.903	14.6296	21.7954	63.15	70.5849	21.2204	17.7181	0.834957	0.18609	0.686106	0.416776	0.294172
ETR1_YEAST Enoyl-[acyl-carrier-protein] reductase, mitochondrial	4.06337	5.50019	4.04799	7.86336	3.79163	3.55711	4.93278	3.61245	46.84	42.0408	5.36873	3.97349	0.740118	0.194353	0.686106	0.416177	0.293874
RUVB1_YEAST RuvB-like protein 1	5.4508	3.10574	4.2308	5.59117	4.67156	2.52925	3.05478	3.77559	56.16	50.4219	4.59463	3.50779	0.763455	0.195002	0.686106	0.412137	0.291853
RL17B_YEAST 60S ribosomal protein L17-B	30.4666	44.4691	17.3476	20.0736	16.249	25.0479	19.6043	12.6329	55.44	20.539	28.0892	18.3835	0.654468	0.197048	0.686106	0.410943	0.291254
EF1B_YEAST Elongation factor 1-beta	5.80691	4.7837	9.25045	6.83903	6.64025	1.53643	2.72764	6.32646	87.86	22.613	6.67002	4.30769	0.645829	0.190053	0.686106	0.407167	0.289352
ACS1_YEAST Acetyl-coenzyme A synthetase 1	23.7836	23.7171	22.9373	29.0476	28.2033	27.7404	24.0031	31.8834	81.07	79.0914	24.8714	27.9576	1.12409	0.199	0.686106	0.406065	0.288795
GPP1_YEAST Glycerol-1-phosphate phosphohydrolase 1	17.9484	37.4908	21.9118	42.5645	20.5242	17.6995	21.377	24.6234	75.6	27.9293	29.9789	21.056	0.702361	0.194929	0.686106	0.40576	0.288641
YP225_YEAST Protein PBDC1 homolog	7.67989	17.4514	9.3758	9.04492	5.97457	2.7836	6.76964	11.4619	68.49	17.4338	10.888	6.74742	0.619711	0.196722	0.686106	0.402371	0.286922
RLA2_YEAST 60S acidic ribosomal protein P2-alpha	5.52613	1.37593	1.01265	3.2322	0.948514	1.46214	1.76594	0.903691	79.25	10.7392	2.78673	1.27007	0.455757	0.200655	0.686686	0.398244	0.284817
RS16A_YEAST 40S ribosomal protein S16-A	41.4244	68.7144	57.4734	36.5651	35.5024	46.4246	26.6552	45.1307	73.43	15.8377	51.0443	38.4282	0.75284	0.197955	0.686106	0.395756	0.283543
KGUA_YEAST Guanylate kinase	5.00963	11.3837	4.16074	4.01391	2.37184	3.6562	2.19303	5.45785	54.55	20.6246	6.14199	3.41973	0.556779	0.205068	0.691071	0.391947	0.281582
RS30A_YEAST 40S ribosomal protein S30-A	6.73775	3.37802	8.2256	7.93532	2.32868	3.58967	4.33552	7.34058	26.98	7.11405	6.56917	4.39861	0.669584	0.208094	0.691071	0.389502	0.280318
RIR2_YEAST Ribonucleoside-diphosphate reductase small chain 1	18.8677	22.505	19.6866	17.4579	19.9818	17.7761	17.0497	9.82845	57.14	46.1182	19.6293	16.159	0.823208	0.205407	0.691071	0.386882	0.278958
HOSC_YEAST Homocitrate synthase, cytosolic isozyme	7.09491	7.76143	4.03983	5.51061	3.78398	4.75985	6.38307	3.60517	68.93	47.0694	6.1017	4.63302	0.7593	0.210917	0.691071	0.386835	0.278934
KES1_YEAST Oxysterol-binding protein homolog 4	3.23053	1.94271	3.21829	1.88951	5.2234	3.69019	2.49337	2.87203	51.84	49.4612	2.57026	3.56975	1.38887	0.210762	0.691071	0.379771	0.275242
PCKA_YEAST Phosphoenolpyruvate carboxykinase (ATP)	103.855	145.249	124.224	119.841	91.3207	109.161	126.47	104.113	79.05	60.9444	123.292	107.766	0.87407	0.215384	0.691071	0.379301	0.274995
ALF_YEAST Fructose-bisphosphate aldolase	108.468	133.739	101.995	101.887	82.475	82.387	128.016	75.5876	96.66	39.5957	111.522	92.1165	0.825993	0.222122	0.691071	0.374676	0.272556
EF1G1_YEAST Elongation factor 1-gamma 1	8.42934	12.4126	6.02459	9.92758	8.55678	7.37912	6.73214	6.24772	56.63	47.0581	9.19852	7.22894	0.785881	0.21745	0.691071	0.373878	0.272133
PFKA2_YEAST ATP-dependent 6-phosphofructokinase subunit beta	5.47649	7.41299	7.11901	6.86778	4.74826	6.25573	6.64825	5.96648	54.54	104.552	6.71907	5.90468	0.878795	0.219	0.691071	0.373396	0.271878
OM45_YEAST Mitochondrial outer membrane protein OM45	8.22063	11.9988	8.83081	9.68177	9.40037	5.51507	9.79099	6.86367	61.83	44.5535	9.68301	7.89253	0.81509	0.222878	0.691071	0.372968	0.271651
ADY2_YEAST Accumulation of dyads protein 2	6.75831	7.26478	5.34667	5.15799	3.838	7.71994	2.15969	3.65663	34.63	30.7065	6.13194	4.34357	0.708352	0.216651	0.691071	0.370954	0.270581
CUB1_YEAST Cu(2+) suppressing and bleomycin sensitive protein 1	5.77662	0.875339	2.61206	4.14049	1.58548	1.36728	2.59738	1.90215	41.02	62.7417	3.35113	1.86307	0.555954	0.218138	0.691071	0.370797	0.270497
CYC1_YEAST Cytochrome c isoform 1	2.61533	4.33828	6.42912	3.08017	0.903901	4.61009	1.68288	2.84932	34.86	12.1742	4.11572	2.51155	0.610232	0.220489	0.691071	0.370666	0.270428
PUR8_YEAST Adenylosuccinate lyase	3.81129	8.43532	4.65291	2.59048	3.69708	2.35962	2.8499	3.52237	48.55	54.4763	4.8725	3.10724	0.63771	0.222749	0.691071	0.368821	0.269444
RL2A_YEAST 60S ribosomal protein L2-A	19.672	25.4894	16.3386	13.5637	15.3038	14.3573	19.0368	7.24109	56.69	27.3919	18.7659	13.9847	0.74522	0.227533	0.696161	0.36232	0.265958
FRDS_YEAST Fumarate reductase 1	8.43967	11.2793	9.27959	9.93974	6.90253	10.6403	7.82109	8.28117	57.02	50.8124	9.73458	8.41126	0.86406	0.232574	0.706904	0.358369	0.263823
GLRX1_YEAST Glutaredoxin-1	8.51772	14.1291	3.14291	6.10522	2.94387	0	3.33563	9.27982	74.55	12.3724	7.97375	3.88983	0.48783	0.226795	0.696161	0.357336	0.263263
HSP42_YEAST Heat shock protein 42	3.39247	1.70084	6.08775	4.89628	1.72345	1.8074	3.20871	3.696	46.13	42.7909	4.01934	2.60889	0.649085	0.236208	0.713256	0.350965	0.259789
IF2B_YEAST Eukaryotic translation initiation factor 2 subunit beta	5.44826	1.66239	2.01033	1.93938	2.76784	0.26516	1.5575	1.09184	68.42	31.5546	2.76509	1.42058	0.513757	0.243057	0.7182	0.348033	0.258178
HSP12_YEAST 12 kDa heat shock protein	35.0845	47.4904	21.2714	41.3204	25.9984	40.0766	14.6296	24.7699	56.88	11.6857	36.2917	26.3686	0.726575	0.243388	0.7182	0.346801	0.2575
PMM_YEAST Phosphomannomutase	8.14496	16.2057	9.94356	9.59265	7.60025	9.3039	5.24101	10.6437	53.94	29.0447	10.9717	8.19721	0.747122	0.241267	0.7182	0.344749	0.256367
MMF1_YEAST Protein MMF1, mitochondrial	5.28713	0.801166	1.95087	3.78964	0.552294	2.81682	2.07049	0.526195	56.55	15.8983	2.9572	1.49145	0.504346	0.247173	0.7182	0.341856	0.254764
RS9A_YEAST 40S ribosomal protein S9-A	8.18465	5.16719	9.99202	9.63939	7.17257	18.1673	9.74813	11.2285	61.93	22.4291	8.24581	11.5791	1.40424	0.246225	0.7182	0.339357	0.253373
IDHP_YEAST Isocitrate dehydrogenase [NADP], mitochondrial	5.43728	7.76143	8.66163	7.35256	5.35044	8.24772	4.01712	5.92376	48.6	48.16	7.30323	5.88476	0.805776	0.250101	0.722166	0.336267	0.251646
RL6A_YEAST 60S ribosomal protein L6-A	25.2107	30.5275	30.7778	25.5507	28.8286	27.0456	16.2222	23.6357	68.18	19.9491	28.0167	23.933	0.854243	0.245978	0.7182	0.335678	0.251317
IPYR_YEAST Inorganic pyrophosphatase	21.8253	26.4282	31.9596	39.2442	18.2186	21.9371	28.2787	28.5209	70.73	32.2795	29.8643	24.2388	0.811632	0.259554	0.732794	0.330294	0.248286
HXKA_YEAST Hexokinase-1	29.1923	41.6705	26.0158	25.0977	27.24	25.5552	26.5604	23.2167	79.59	53.7045	30.4941	25.6431	0.84092	0.262911	0.732794	0.324901	0.245227
ALDH4_YEAST Potassium-activated aldehyde dehydrogenase, mitochondrial	41.1492	49.462	38.0289	46.6969	41.9907	37.3556	38.0666	43.1971	82.08	56.6882	43.8343	40.1525	0.916007	0.260883	0.732794	0.32437	0.244924
EIF3G_YEAST Eukaryotic translation initiation factor 3 subunit G	8.57146	1.77927	2.15167	2.07573	2.96244	0.283803	1.667	1.1686	40.88	30.4825	3.64453	1.52046	0.41719	0.267188	0.732794	0.324038	0.244735
SYA_YEAST Isoform Cytoplasmic of Alanine--tRNA ligase, mitochondrial GN=ALA1	6.20664	5.89751	7.57721	5.65766	7.09734	4.35155	5.80073	4.19728	54.07	107.211	6.33475	5.36173	0.846399	0.272649	0.732794	0.323167	0.244238
RL32_YEAST 60S ribosomal protein L32	3.8852	3.20061	7.7936	4.57576	2.20638	3.40114	4.10782	4.23281	49.23	14.7622	4.86379	3.48704	0.716938	0.263952	0.732794	0.323001	0.244143
RL8A_YEAST 60S ribosomal protein L8-A	60.5617	72.4631	53.3308	51.4488	39.6696	61.1508	53.9144	51.0675	75	28.1074	59.4511	51.4506	0.865427	0.266182	0.732794	0.322265	0.243722
VATG_YEAST V-type proton ATPase subunit G	2.42048	19.5266	0.893121	5.74016	0.83656	4.26663	1.5575	0.797027	38.6	12.705	7.14508	1.86443	0.260939	0.268164	0.732794	0.320936	0.242961
ODPB_YEAST Pyruvate dehydrogenase E1 component subunit beta, mitochondrial	2.80945	3.57148	3.42984	3.3088	5.94642	6.23608	3.34613	2.3457	51.64	40.0286	3.27989	4.46858	1.36242	0.26847	0.732794	0.318393	0.241501
GPD1_YEAST Glycerol-3-phosphate dehydrogenase [NAD(+)] 1	11.5954	10.5428	5.66414	6.44145	6.25422	5.56386	9.04061	5.05472	56.01	42.8416	8.56096	6.47835	0.756732	0.271474	0.732794	0.318262	0.241426
RS24A_YEAST 40S ribosomal protein S24-A	29.0887	56.8812	48.6476	53.8847	27.7317	51.2752	33.458	37.3588	67.41	15.3194	47.1255	37.4559	0.794812	0.272815	0.732794	0.313899	0.238906
VATA_YEAST V-type proton ATPase catalytic subunit A	10.1058	11.75	12.8369	10.0559	11.0961	11.8768	8.14746	7.34058	61.91	118.562	11.1872	9.61523	0.859488	0.270403	0.732794	0.313681	0.23878
RL9B_YEAST 60S ribosomal protein L9-B	8.63353	8.01181	10.54	12.804	9.87251	8.51378	4.25745	9.40598	54.97	21.6436	9.99733	8.01243	0.801457	0.2812	0.741018	0.312337	0.238
RL30_YEAST 60S ribosomal protein L30	5.61729	9.31792	3.40571	10.8705	6.42343	4.91743	5.93916	3.03928	67.62	11.4083	7.30285	5.07983	0.695595	0.277299	0.740533	0.311017	0.237233
RL43A_YEAST 60S ribosomal protein L43-A	30.4666	19.2344	20.8079	20.0736	19.4901	20.4395	19.6043	18.5691	61.96	10.0843	22.6456	19.5257	0.862231	0.284388	0.741408	0.307327	0.235081
GBLP_YEAST Guanine nucleotide-binding protein subunit beta-like protein	5.49626	14.9807	4.34823	9.15287	7.53866	4.81148	5.8112	3.88039	85.27	34.7836	8.49451	5.51043	0.648705	0.280644	0.741018	0.307163	0.234984
KAD2_YEAST Adenylate kinase	2.53451	2.55867	4.54816	4.38765	2.89824	2.71898	9.34989	7.25518	43.69	24.2395	3.50725	5.55557	1.58402	0.282293	0.741018	0.304547	0.233451
GPX3_YEAST Glutathione peroxidase-like peroxiredoxin HYR1	6.35012	4.36128	5.27408	5.08796	7.26142	4.63453	5.59748	6.91827	38.04	18.6296	5.26836	6.10292	1.15841	0.298182	0.748697	0.302432	0.232206
TPIS_YEAST Triosephosphate isomerase	67.8289	51.1423	44.7376	50.4975	56.6201	32.0798	54.172	33.5896	92.34	26.779	53.5516	44.1153	0.823791	0.294412	0.747353	0.300861	0.231278
SYLC_YEAST Leucine--tRNA ligase, cytoplasmic	4.39047	4.33828	7.57887	5.17083	4.70389	5.01518	3.38863	4.4816	48.07	124.063	5.36961	4.39732	0.818928	0.290441	0.747353	0.30015	0.230858
GIS2_YEAST Zinc finger protein GIS2	0	4.86495	1.77814	5.67555	0	0.775984	3.10088	1.58683	41.18	17.0915	3.07966	1.36592	0.44353	0.291662	0.747353	0.299608	0.230537
RS23A_YEAST 40S ribosomal protein S23-A	1.59799	5.33752	3.92827	3.78964	3.67949	5.67194	3.40209	8.46688	47.59	16.0279	3.66335	5.3051	1.44815	0.285651	0.741408	0.296122	0.228468
RL14B_YEAST 60S ribosomal protein L14-B	28.0057	31.6046	14.156	17.8197	26.6992	20.4395	9.73594	6.27379	52.17	15.1436	22.8965	15.7871	0.689499	0.300198	0.749684	0.295924	0.22835
RS2_YEAST 40S ribosomal protein S2	13.3832	25.4894	14.0599	18.0975	6.03561	17.2211	9.88767	19.0257	65.75	27.433	17.7575	13.0425	0.73448	0.297464	0.748697	0.294088	0.227255
RTN1_YEAST Reticulon-like protein 1	2.28059	1.56632	6.26696	2.68595	4.66162	5.50701	2.01029	8.22069	48.81	32.8952	3.19996	5.0999	1.59374	0.294398	0.747353	0.292897	0.226543
VATE_YEAST V-type proton ATPase subunit E	7.71407	12.796	7.47876	4.03624	8.8211	6.04102	1.50026	5.11478	57.08	26.455	8.00627	5.36929	0.670636	0.305354	0.75658	0.291816	0.225896
RL5_YEAST 60S ribosomal protein L5	16.7874	12.3714	6.19429	8.78368	13.414	3.97343	7.54822	5.52783	72.39	33.6942	11.0342	7.61587	0.690206	0.311084	0.75658	0.286105	0.222459
YCP4_YEAST Flavoprotein-like protein YCP4	4.2449	9.18806	3.783	2.48281	4.85408	1.12314	4.48813	1.39778	61.13	26.3336	4.92469	2.96578	0.602227	0.311074	0.75658	0.285546	0.222121
RL15B_YEAST 60S ribosomal protein L15-B	5.90553	4.86495	5.26293	6.95518	6.75303	10.4098	4.9585	6.43391	36.28	24.4073	5.74715	7.13881	1.24215	0.306351	0.75658	0.285462	0.22207
ALDH6_YEAST Magnesium-activated aldehyde dehydrogenase, cytosolic	17.9484	22.8167	19.2806	21.1386	20.5242	22.5288	12.2704	13.9242	72.8	54.3798	20.2961	17.3119	0.852968	0.312785	0.75658	0.284645	0.221575
SYG_YEAST Isoform Cytoplasmic of Glycine--tRNA ligase 1, mitochondrial GN=GRS1	7.77155	7.65038	10.211	11.3102	5.27389	8.12971	8.84326	9.11234	59.82	75.2917	9.23578	7.8398	0.848851	0.312111	0.75658	0.284389	0.22142
IPB2_YEAST Protease B inhibitor 2	10.041	8.27172	29.6067	39.1265	5.70222	17.6995	10.6163	17.9748	72	8.58452	21.7615	12.9982	0.597304	0.321107	0.765518	0.282264	0.220129
RL17A_YEAST 60S ribosomal protein L17-A	30.4666	44.4691	17.3476	20.0736	19.4901	30.044	19.6043	12.6329	55.44	20.5371	28.0892	20.4428	0.727782	0.324148	0.767981	0.281279	0.21953
RGI2_YEAST Respiratory growth induced protein 2	6.28343	7.09088	5.21869	10.1375	7.18516	11.0759	7.22724	9.37771	51.83	19.2168	7.18262	8.71651	1.21355	0.31948	0.765518	0.278489	0.217827
OM14_YEAST Mitochondrial outer membrane protein OM14	8.9054	3.03748	0.675663	0.651818	2.09392	0.975574	1.17828	0.602966	39.55	14.6004	3.31759	1.21268	0.365532	0.326506	0.769621	0.277838	0.217428
SODC_YEAST Superoxide dismutase [Cu-Zn]	9.59504	20.7684	15.285	18.5681	10.972	16.9134	14.9119	7.63094	66.23	15.8449	16.0541	12.6071	0.785284	0.321451	0.765518	0.276862	0.21683
SYNC_YEAST Asparagine--tRNA ligase, cytoplasmic	2.54242	4.97154	4.88193	5.35236	3.98264	7.04891	4.51263	6.23475	45.49	62.1676	4.43706	5.44473	1.2271	0.335428	0.780016	0.274107	0.215137
EF1G2_YEAST Elongation factor 1-gamma 2	8.53558	11.0597	10.4204	10.0527	12.1145	11.7526	8.25994	12.7389	53.64	46.4909	10.0171	11.2165	1.11974	0.333317	0.780016	0.273011	0.214461
RL14A_YEAST 60S ribosomal protein L14-A	23.3485	25.0982	14.156	13.6564	21.787	20.4395	7.46127	3.8182	51.45	15.1576	19.0648	13.3765	0.701634	0.335981	0.780016	0.269387	0.212218
MBF1_YEAST Multiprotein-bridging factor 1	12.9527	12.0199	8.84635	11.6908	5.63719	17.4976	3.17212	5.37079	53.64	16.3938	11.3775	7.91943	0.696063	0.342933	0.785997	0.267793	0.211227
RS4A_YEAST 40S ribosomal protein S4-A	25.713	42.6524	31.391	27.4379	19.0539	36.9858	23.3948	25.3815	73.18	29.392	31.7986	26.204	0.824062	0.340152	0.785751	0.267694	0.211166
PUR91_YEAST Bifunctional purine biosynthesis protein ADE16	5.68308	5.93282	4.36639	2.67811	5.23589	5.49093	6.16207	4.98846	58.88	65.2416	4.6651	5.46934	1.17239	0.346683	0.789002	0.26466	0.209273
SYDC_YEAST Aspartate--tRNA ligase, cytoplasmic	19.7819	36.3221	24.1502	28.385	17.0346	23.1056	26.9865	25.0447	72.17	63.4759	27.1598	23.0428	0.848416	0.357241	0.79815	0.264435	0.209133
SYV_YEAST Isoform Cytoplasmic of Valine--tRNA ligase, mitochondrial GN=VAS1	4.62221	3.44999	6.38373	6.90985	4.62799	4.44216	4.65509	4.40929	53.78	120.051	5.34144	4.53363	0.848765	0.351832	0.796796	0.263144	0.208325
RL39_YEAST 60S ribosomal protein L39	0	0	0	0	0	5.16975	0	0	37.26	6.33755	0	1.29244	Inf	0.355918	0.79815	0.262234	0.207754
IF5A1_YEAST Eukaryotic translation initiation factor 5A-1	4.60904	4.65297	5.62683	3.30361	5.27048	11.9421	5.97185	3.05601	58.6	17.1033	4.54811	6.56012	1.44238	0.343661	0.785997	0.262144	0.207698
RL19A_YEAST 60S ribosomal protein L19-A	22.2925	26.994	23.4197	30.145	18.6086	33.8151	14.3445	17.7293	45.5	21.6911	25.7128	21.1244	0.821551	0.364985	0.79815	0.257574	0.204818
TRXB1_YEAST Thioredoxin reductase 1	9.03107	5.90815	6.70997	6.47317	4.07286	9.68837	4.2421	3.88039	57.05	34.2164	7.03059	5.47093	0.778161	0.357943	0.79815	0.25706	0.204493
SYQ_YEAST Glutamine--tRNA ligase	8.81061	6.6431	7.31764	8.1054	8.9438	7.05932	3.85695	6.53031	55.62	93.0745	7.71919	6.5976	0.854701	0.367403	0.79815	0.255032	0.203208
PDC5_YEAST Pyruvate decarboxylase isozyme 2	8.89994	4.83515	4.74799	1.57333	8.5624	5.97081	8.27995	4.23714	31.79	61.873	5.0141	6.76257	1.34871	0.3729	0.79815	0.254827	0.203078
AROG_YEAST Phospho-2-dehydro-3-deoxyheptonate aldolase, tyrosine-inhibited	6.9912	5.75931	3.36609	2.48861	3.97026	1.84977	4.4986	3.78264	40.81	39.7244	4.6513	3.52532	0.757921	0.381327	0.79815	0.252767	0.201767
IF2A_YEAST Eukaryotic translation initiation factor 2 subunit alpha	1.47309	2.44355	2.64345	4.55845	4.42595	5.22861	1.3933	4.2168	47.37	34.6958	2.77964	3.81617	1.3729	0.364534	0.79815	0.251786	0.201141
QCR1_YEAST Cytochrome b-c1 complex subunit 1, mitochondrial	14.9269	13.2341	13.1036	12.6412	11.1801	15.6148	7.54603	12.7764	69.37	50.1969	13.4765	11.7793	0.874066	0.37102	0.79815	0.250978	0.200625
RL8B_YEAST 60S ribosomal protein L8-B	57.002	77.7536	61.233	55.205	42.9866	66.264	56.601	58.3232	78.52	28.0944	62.7984	56.0437	0.892438	0.37552	0.79815	0.249792	0.199867
TPS2_YEAST Trehalose-phosphatase	2.49558	4.13964	3.73357	4.69987	4.19468	5.39082	3.46955	4.34763	39.51	102.912	3.76717	4.35067	1.15489	0.377917	0.79815	0.249501	0.19968
HEM2_YEAST Delta-aminolevulinic acid dehydratase	1.76692	4.01507	2.95498	1.41573	2.76784	4.26663	3.13618	2.63705	34.5	37.7162	2.53818	3.20192	1.26151	0.378687	0.79815	0.248474	0.199022
AROC_YEAST Chorismate synthase	3.37691	3.4091	5.05211	3.15836	3.86153	3.62269	2.66285	2.92165	53.99	40.8126	3.74912	3.26718	0.871452	0.391174	0.79815	0.248317	0.198921
GCY1_YEAST Glycerol 2-dehydrogenase (NADP(+))	3.70078	6.13883	4.51801	5.48846	6.53042	1.51101	5.19599	1.53452	61.54	35.0574	4.96152	3.69298	0.744325	0.396581	0.79815	0.247585	0.198452
OYE2_YEAST NADPH dehydrogenase 2	12.3049	18.4934	13.6107	13.1303	12.7487	14.0557	13.9598	10.9394	71.25	44.9828	14.3848	12.9259	0.898578	0.389545	0.79815	0.246403	0.197691
EMI2_YEAST Putative glucokinase-2	11.8367	16.6559	19.2806	17.3826	12.4909	19.2547	11.5492	12.8957	50.4	55.8856	16.2889	14.0476	0.862403	0.380175	0.79815	0.246296	0.197622
TCPB_YEAST T-complex protein 1 subunit beta	8.39256	3.83273	2.82078	3.84775	3.16916	4.07287	4.45693	2.05415	56.74	57.1679	4.72346	3.43828	0.727915	0.379903	0.79815	0.246216	0.197571
QCR10_YEAST Cytochrome b-c1 complex subunit 10, mitochondrial	0	0	5.81738	5.61208	0	0	3.0662	1.56908	37.66	8.5874	2.85736	1.15882	0.405556	0.383446	0.79815	0.246167	0.19754
EFTU_YEAST Elongation factor Tu, mitochondrial	3.8291	6.35167	5.51064	6.17775	1.81291	5.6272	5.54599	4.91773	43.48	47.9417	5.46729	4.47596	0.818679	0.389796	0.79815	0.245907	0.197372
HSP31_YEAST Glutathione-independent glyoxalase HSP31	4.5588	2.28559	2.76396	8.8221	5.21303	2.42879	2.14137	2.46657	86.92	25.654	4.60761	3.06244	0.664648	0.385959	0.79815	0.244368	0.196379
NDI1_YEAST Rotenone-insensitive NADH-ubiquinone oxidoreductase, mitochondrial	3.42249	3.27637	4.17826	2.8507	2.76784	6.0329	4.66897	3.16304	65.69	57.2143	3.43195	4.15819	1.21161	0.397182	0.79815	0.244254	0.196306
THIL_YEAST Acetyl-CoA acetyltransferase	10.1282	10.2248	11.0612	9.47277	14.193	15.9711	8.76788	8.76281	70.1	41.7027	10.2218	11.9237	1.1665	0.401988	0.79815	0.241992	0.194842
KPYK1_YEAST Pyruvate kinase 1	114.704	194.292	167.611	149.624	131.165	146.356	128.382	155.297	93.4	54.5103	156.558	140.3	0.896155	0.39807	0.79815	0.240969	0.194178
QOR_YEAST Probable quinone oxidoreductase	2.52143	5.45762	5.05792	3.87491	3.76228	4.44458	3.26697	2.74702	58.98	36.9955	4.22797	3.55521	0.84088	0.406155	0.798623	0.24064	0.193965
NACB1_YEAST Nascent polypeptide-associated complex subunit beta-1	1.39305	0.698415	0	0.495874	5.27048	0	1.80495	0	50.32	17.0098	0.646834	1.76886	2.73464	0.412858	0.800971	0.24064	0.193964
SFC1_YEAST Succinate/fumarate mitochondrial transporter	7.64699	3.25226	4.27854	4.12755	6.18428	11.4346	4.92058	3.8182	43.48	35.3179	4.82633	6.58942	1.36531	0.399286	0.79815	0.240232	0.1937
AHA1_YEAST Hsp90 co-chaperone AHA1	6.62186	5.03412	2.83936	2.73916	2.65954	5.34953	2.45904	2.53386	62.29	39.4111	4.30863	3.25049	0.754415	0.400209	0.79815	0.239702	0.193355
APE3_YEAST Aminopeptidase Y	3.16275	5.24634	2.73072	1.70713	2.55778	2.55506	2.03513	2.92299	36.87	60.0998	3.21174	2.51774	0.783919	0.399739	0.79815	0.239106	0.192966
RL36A_YEAST 60S ribosomal protein L36-A	3.03481	1.52153	7.46032	7.19705	1.04888	10.7718	6.46105	10.9394	57	11.1173	4.80343	7.30527	1.52085	0.400485	0.79815	0.238037	0.19227
CPYI_YEAST Carboxypeptidase Y inhibitor	1.57915	2.61948	4.65625	8.02938	0.896788	0	6.76964	1.72044	40.64	24.342	4.22106	2.34672	0.555954	0.401749	0.79815	0.237426	0.191871
ZUO1_YEAST Zuotin	5.32935	10.1502	6.5062	9.22597	7.95205	4.66536	6.25637	7.57627	54.97	48.9901	7.80292	6.61251	0.84744	0.412886	0.800971	0.237072	0.19164
KAPR_YEAST cAMP-dependent protein kinase regulatory subunit	5.71086	3.73606	5.99961	8.77639	4.76712	6.12651	5.40152	3.78656	56.97	47.19	6.05573	5.02043	0.829038	0.40253	0.79815	0.236646	0.191361
CACP_YEAST Isoform Peroxisomal of Carnitine O-acetyltransferase, mitochondrial GN=CAT2	2.28667	3.21768	4.76844	2.69311	4.46646	3.41928	2.80953	4.75689	45.53	74.6434	3.24148	3.86304	1.19175	0.413732	0.800971	0.234659	0.19006
PFKA1_YEAST ATP-dependent 6-phosphofructokinase subunit alpha	8.56247	12.2225	8.9954	7.79016	10.2655	8.04292	8.41183	6.80974	61.4	107.903	9.39262	8.38249	0.892455	0.435655	0.808325	0.234497	0.189954
PYC1_YEAST Pyruvate carboxylase 1	3.59759	6.78204	4.39202	5.11595	5.57332	5.52316	5.08162	6.2279	52.63	130.018	4.9719	5.6015	1.12663	0.41448	0.800971	0.234451	0.189923
RS19A_YEAST 40S ribosomal protein S19-A	17.7032	35.9869	17.1632	16.5575	16.0763	18.9917	19.7387	15.3166	50	15.9073	21.8527	17.5308	0.802226	0.406226	0.798623	0.233591	0.189358
RL33B_YEAST 60S ribosomal protein L33-B	13.1323	1.35381	3.29657	15.4665	10.2163	9.58441	11.5758	14.3073	37.38	12.1606	8.3123	11.421	1.37398	0.42884	0.805382	0.233012	0.188978
METE_YEAST 5-methyltetrahydropteroyltriglutamate--homocysteine methyltransferase	5.21889	9.38092	7.45473	10.0995	6.98262	6.38772	7.71495	7.1598	63.89	85.8067	8.03851	7.06127	0.87843	0.419145	0.800971	0.232794	0.188834
RL3_YEAST 60S ribosomal protein L3	16.9985	17.6335	17.4596	13.901	12.1559	18.7383	13.7735	15.581	60.98	43.7304	16.4981	15.0622	0.912962	0.420465	0.800971	0.231915	0.188256
HXKB_YEAST Hexokinase-2	6.41794	11.9007	9.72483	8.44946	6.51496	5.61832	12.1295	5.46173	74.28	53.9084	9.12322	7.43113	0.814529	0.420311	0.800971	0.231018	0.187664
CATT_YEAST Catalase T	9.67377	21.4104	17.9079	15.2014	16.7738	14.4653	11.2518	12.2474	56.58	64.5428	16.0484	13.6846	0.852707	0.425314	0.802509	0.230366	0.187234
RS9B_YEAST 40S ribosomal protein S9-B	12.8546	7.73023	18.8234	15.1393	11.9949	27.1787	15.605	14.0047	61.54	22.2851	13.6369	17.1958	1.26098	0.42129	0.800971	0.230353	0.187225
ARB1_YEAST ABC transporter ATP-binding protein ARB1	3.38647	1.92953	4.13429	2.98922	2.90234	3.16411	3.46249	5.27993	46.72	68.3346	3.10988	3.70222	1.19047	0.434648	0.808325	0.227579	0.185389
VDAC1_YEAST Mitochondrial outer membrane protein porin 1	8.10636	18.4205	13.557	13.0786	18.6654	22.4751	13.0364	10.411	80.21	30.4095	13.2906	16.147	1.21492	0.43854	0.810305	0.227001	0.185005
GYS2_YEAST Glycogen [starch] synthase isoform 2	3.37691	1.1518	3.65973	2.32836	4.31661	2.95618	2.69699	2.87378	35.75	80.0285	2.6292	3.21089	1.22124	0.425573	0.802509	0.225312	0.183881
OLA1_YEAST Obg-like ATPase 1	17.8586	23.0003	18.4947	24.4416	22.0502	18.1673	15.3325	21.0082	73.6	44.1462	20.9488	19.1396	0.913635	0.4471	0.810305	0.225279	0.183859
SYH_YEAST Isoform Cytoplasmic of Histidine--tRNA ligase, mitochondrial GN=HTS1	6.2587	3.13785	2.30937	2.22787	5.00103	4.08624	6.43986	2.52555	55.7	57.7148	3.48345	4.51317	1.2956	0.442833	0.810305	0.224708	0.183479
F16P_YEAST Fructose-1,6-bisphosphatase	15.6488	28.4974	13.946	13.4538	13.0628	17.8754	14.2379	13.9122	68.97	38.2384	17.8865	14.7721	0.825879	0.43493	0.808325	0.224474	0.183323
IF4A_YEAST ATP-dependent RNA helicase eIF4A	16.4086	11.8942	12.5274	9.59731	9.31836	14.3643	16.2932	17.8767	64.56	44.669	12.6069	14.4631	1.14724	0.45717	0.810305	0.223887	0.182931
PLR1_YEAST Putative pyridoxal reductase	5.75857	6.49857	4.78277	6.7821	7.76259	5.48407	5.07604	8.59438	50.44	38.5766	5.9555	6.72927	1.12993	0.454141	0.810305	0.223817	0.182884
RL40A_YEAST Ubiquitin-60S ribosomal protein L40	9.63821	10.8768	2.41945	11.3513	11.0214	7.03429	8.49586	18.7699	57.03	14.5448	8.57144	11.3304	1.32187	0.440543	0.810305	0.223382	0.182594
HIS2_YEAST Histidine biosynthesis trifunctional protein	4.86335	8.74183	9.16212	8.28131	6.50692	6.56983	4.22836	9.24976	59.45	87.6663	7.76215	6.63872	0.855268	0.459376	0.810305	0.221295	0.181197
PDX3_YEAST 'Pyridoxamine 5''-phosphate oxidase GN=PDX3 PE=1 SV=1'	6.35974	8.08474	5.95014	7.49012	7.27242	8.59128	1.5575	5.30995	68.42	26.8917	6.97118	5.68279	0.815182	0.453827	0.810305	0.221029	0.181018
IF5_YEAST Eukaryotic translation initiation factor 5	4.36624	2.99874	4.44399	3.49839	3.39671	7.69646	4.41901	3.2362	59.26	45.2328	3.82684	4.68709	1.22479	0.461613	0.810305	0.219555	0.180029
ATPB_YEAST ATP synthase subunit beta, mitochondrial	24.1695	23.5799	26.5749	17.9144	19.7675	23.3523	23.3266	18.8333	76.32	54.7599	23.0597	21.3199	0.924554	0.455458	0.810305	0.2194	0.179924
RS8A_YEAST 40S ribosomal protein S8-A	23.2143	24.4825	28.3406	23.8122	19.8956	30.6691	21.377	18.9554	64.5	22.476	24.9624	22.7243	0.910341	0.474201	0.810305	0.218209	0.179123
YM94_YEAST Uncharacterized protein YMR315W	1.70619	2.83022	1.41707	0.831989	6.45523	1.24524	2.47121	0.769633	57.88	38.192	1.69637	2.73533	1.61246	0.472979	0.810305	0.217662	0.178754
GLNA_YEAST Glutamine synthetase	4.2548	4.57366	3.36609	3.24729	5.83588	2.71898	4.4986	4.63549	42.7	41.7393	3.86046	4.42224	1.14552	0.465399	0.810305	0.217329	0.17853
HOSM_YEAST Homocitrate synthase, mitochondrial	9.45743	11.2204	6.32856	7.00985	4.3272	6.67039	11.0363	6.48447	72.05	48.5639	8.50406	7.12958	0.838374	0.474679	0.810305	0.21726	0.178483
RL4A_YEAST 60S ribosomal protein L4-A	25.7743	26.6217	25.2351	20.6514	27.4677	25.7688	18.9413	17.4848	69.06	39.0682	24.5706	22.4157	0.912296	0.471915	0.810305	0.216529	0.177989
RIR4_YEAST Ribonucleoside-diphosphate reductase small chain 2	7.88858	3.95499	3.79815	6.7821	7.76259	4.20279	3.70545	1.89621	59.42	40.0288	5.60595	4.39176	0.78341	0.476429	0.810305	0.215865	0.17754
YKT6_YEAST Synaptobrevin homolog YKT6	1.84697	1.52153	1.1198	5.25376	2.11203	0.488683	1.9528	2.01222	62.5	22.6924	2.43551	1.64143	0.673958	0.468479	0.810305	0.215842	0.177525
DHOM_YEAST Homoserine dehydrogenase	20.9696	22.289	16.4041	12.7502	22.1286	12.9826	14.5694	13.1845	70.2	38.4785	18.1032	15.7163	0.868149	0.467337	0.810305	0.215394	0.177222
DHE5_YEAST NADP-specific glutamate dehydrogenase 2	11.7271	10.5097	10.8145	12.6412	11.1801	8.55885	13.4886	8.692	64.77	49.5959	11.4231	10.4799	0.917427	0.484146	0.810305	0.214869	0.176866
TSL1_YEAST Trehalose synthase complex regulatory subunit TSL1	6.13012	4.66029	2.88564	3.04154	7.38055	5.36636	4.58381	3.06081	51.55	122.941	4.1794	5.09788	1.21977	0.465833	0.810305	0.214777	0.176803
YPR1_YEAST Putative reductase 1	6.84997	6.13883	8.36261	6.72591	9.23382	3.64946	5.19599	6.22182	58.97	34.7333	7.01933	6.07527	0.865506	0.485294	0.810305	0.213756	0.176111
TRX2_YEAST Thioredoxin-2	0.857205	9.47312	11.4558	3.34025	3.24316	4.99934	6.03809	3.0899	46.15	11.1966	6.2816	4.34262	0.691324	0.483988	0.810305	0.213286	0.175792
TKT2_YEAST Transketolase 2	4.44958	5.94671	7.19135	5.24045	3.63916	7.06403	2.86316	5.8738	53.16	74.9827	5.70702	4.86004	0.851589	0.483239	0.810305	0.212809	0.175468
PYC2_YEAST Pyruvate carboxylase 2	4.33117	6.35074	4.37918	5.40842	5.55702	5.50701	4.6477	6.52832	51.02	130.085	5.11737	5.56001	1.0865	0.498888	0.810305	0.212104	0.174988
RT31_YEAST 37S ribosomal protein YMR-31, mitochondrial	2.12293	3.5215	2.59173	5.03452	0.733721	3.74214	0.412874	4.65719	24.39	13.6801	3.31767	2.38648	0.719325	0.482363	0.810305	0.211843	0.174811
ATPA_YEAST ATP synthase subunit alpha, mitochondrial	27.4053	24.0961	20.0623	24.1905	18.7917	23.9908	14.6296	28.548	69.17	58.5723	23.9385	21.4901	0.897718	0.496767	0.810305	0.211613	0.174654
CYS3_YEAST Cystathionine gamma-lyase	3.11503	3.14472	3.80291	3.6687	2.82875	4.36053	1.21988	3.39374	62.94	42.5161	3.43284	2.95073	0.859558	0.505752	0.810305	0.210226	0.173708
RS11A_YEAST 40S ribosomal protein S11-A	45.6358	59.1312	43.5189	53.7471	46.3257	33.3065	40.2269	61.7099	57.69	17.7377	50.5082	45.3923	0.89871	0.495667	0.810305	0.21014	0.173649
WTM1_YEAST Transcriptional modulator WTM1	13.7822	15.8743	14.156	13.6564	12.0779	12.0651	13.6852	16.2708	75.52	48.353	14.3672	13.5248	0.941363	0.479011	0.810305	0.21004	0.173581
RS3A2_YEAST 40S ribosomal protein S1-B	24.2514	48.7431	42.6389	23.0119	24.9762	56.5925	41.5981	41.2329	73.73	28.7947	34.6613	41.0999	1.18576	0.508334	0.810305	0.209085	0.172928
HXKG_YEAST Glucokinase-1	26.3824	19.6346	11.2196	11.8257	15.729	12.0413	18.6853	10.9394	69.6	55.3423	17.2655	14.3487	0.831062	0.493924	0.810305	0.208819	0.172746
RPN7_YEAST 26S proteasome regulatory subunit RPN7	1.63677	1.34836	1.99821	4.65583	4.52051	2.88517	1.05321	4.30689	37.53	48.928	2.40979	3.19144	1.32436	0.505342	0.810305	0.208337	0.172416
IMDH3_YEAST 'Inosine-5''-monophosphate dehydrogenase 3 GN=IMD3 PE=1 SV=1'	7.01814	4.65809	11.3426	5.20184	3.21111	5.83516	6.50376	7.64606	49.14	56.5487	7.05517	5.79902	0.821953	0.50764	0.810305	0.208301	0.172391
RL7A_YEAST 60S ribosomal protein L7-A	28.8832	34.9746	46.0112	37.3447	33.0282	41.5459	28.3751	31.4674	63.93	27.6212	36.8034	33.6042	0.913072	0.5067	0.810305	0.2082	0.172322
SC160_YEAST Protein SCP160	7.1035	4.8787	3.59059	5.38806	3.60874	5.95255	3.81076	4.98423	55.97	134.727	5.24021	4.58907	0.875741	0.500963	0.810305	0.207988	0.172177
PURA_YEAST Adenylosuccinate synthetase	8.75682	7.60737	13.1009	12.6385	6.09416	10.7861	12.1744	7.57627	66.98	48.2493	10.5259	9.15775	0.87002	0.512519	0.813689	0.207623	0.171927
DUG1_YEAST Cys-Gly metallodipeptidase DUG1	2.70513	2.90785	2.1401	2.06457	3.71035	4.76839	2.08786	1.46363	46.15	52.8379	2.45441	3.00756	1.22537	0.50602	0.810305	0.207609	0.171917
ABF2_YEAST ARS-binding factor 2, mitochondrial	2.15306	0.536081	6.34847	2.53575	0.369555	1.88481	1.38542	3.85428	37.71	21.5484	2.89334	1.87352	0.647528	0.50299	0.810305	0.207113	0.171577
CLH_YEAST Clathrin heavy chain	5.36744	2.11415	4.49982	3.56303	3.10555	3.3023	3.5844	3.64836	60.32	187.117	3.88611	3.41015	0.877523	0.526165	0.824028	0.20707	0.171548
AIM17_YEAST Probable oxidoreductase AIM17	6.14875	5.70597	3.50109	2.75613	3.93348	1.83264	6.70277	1.55165	63.87	53.1018	4.52798	3.50513	0.774105	0.507004	0.810305	0.206626	0.171243
RL7B_YEAST 60S ribosomal protein L7-B	28.8832	34.9746	46.0112	37.3447	33.0282	41.5459	28.3751	31.4674	63.93	27.6792	36.8034	33.6042	0.913072	0.5067	0.810305	0.206483	0.171144
RSSA2_YEAST 40S ribosomal protein S0-B	8.25687	11.1765	12.0908	7.93532	11.3251	3.58967	11.3914	7.34058	70.64	27.9453	9.86488	8.4117	0.852691	0.521669	0.823895	0.206006	0.170817
RL18A_YEAST 60S ribosomal protein L18-A	3.43983	5.70597	4.19943	2.46556	3.93348	8.9127	3.25351	3.7476	48.93	20.5505	3.9527	4.96182	1.2553	0.523687	0.823895	0.205656	0.170576
NOP56_YEAST Nucleolar protein 56	4.70815	6.80197	2.48613	4.82939	3.42293	3.58967	5.31302	3.84439	63.29	56.8289	4.70641	4.0425	0.858936	0.524297	0.823895	0.205135	0.170217
TRX1_YEAST Thioredoxin-1	2.88385	9.63244	3.52067	3.39642	6.64025	0	3.73655	3.14187	45.63	11.2277	4.85835	3.37967	0.695642	0.507492	0.810305	0.204762	0.169961
DHE2_YEAST NAD-specific glutamate dehydrogenase	5.24957	3.26666	5.00606	5.15449	4.0839	4.59552	4.85149	3.61531	53.85	124.254	4.6692	4.28656	0.91805	0.508633	0.810305	0.203523	0.169106
ARF1_YEAST ADP-ribosylation factor 1	9.47335	3.63987	2.67884	4.24635	8.30192	6.3555	6.09579	3.9281	45.86	20.5165	5.00961	6.17033	1.2317	0.53541	0.830222	0.202397	0.168328
GUAA_YEAST GMP synthase [glutamine-hydrolyzing]	3.28857	3.14817	2.83936	2.73916	4.36997	2.6567	3.61454	2.53386	45.91	58.4453	3.00381	3.29377	1.09653	0.544259	0.836713	0.201407	0.167642
SDHB_YEAST Succinate dehydrogenase [ubiquinone] iron-sulfur subunit, mitochondrial	7.52111	6.19585	7.49263	12.5248	8.60045	13.2576	5.80491	11.5861	43.61	30.2112	8.4336	9.81227	1.16347	0.546942	0.836713	0.201091	0.167424
RL44A_YEAST 60S ribosomal protein L42-A	9.08015	1.37593	3.35044	3.2322	6.31918	9.74103	3.55588	2.98995	31.13	12.2037	4.25968	5.65151	1.32675	0.563042	0.845159	0.200946	0.167323
SAHH_YEAST Adenosylhomocysteinase	8.22515	16.72	7.97425	15.4903	10.4432	12.9701	7.1204	10.9815	44.32	49.094	12.1024	10.3788	0.85758	0.535511	0.830222	0.200639	0.16711
YHI0_YEAST Putative proline--tRNA ligase YHR020W	6.29605	5.18665	8.32907	5.14875	4.50238	6.20872	4.0513	7.43292	57.99	77.3374	6.24013	5.54883	0.889217	0.545677	0.836713	0.199694	0.166454
IMDH2_YEAST 'Inosine-5''-monophosphate dehydrogenase 2 GN=IMD2 PE=1 SV=1'	2.80812	2.51659	6.128	3.89869	1.73484	3.36753	2.84206	4.81198	36.9	56.4938	3.83785	3.1891	0.830961	0.555368	0.845159	0.199594	0.166385
MLS1_YEAST Malate synthase 1	16.9381	19.1147	16.1523	15.5823	16.1479	16.1307	17.1428	16.3816	71.48	62.7513	16.9469	16.4507	0.970725	0.562626	0.845159	0.199018	0.165984
DED1_YEAST ATP-dependent RNA helicase DED1	7.24621	3.63294	1.81899	1.7548	3.9391	2.62641	1.93053	2.38607	51.49	65.5125	3.61324	2.72053	0.752934	0.535079	0.830222	0.198819	0.165846
ARF2_YEAST ADP-ribosylation factor 2	7.26004	1.80765	1.33038	1.28343	6.0603	3.86792	3.41021	2.39062	45.86	20.6445	2.92037	3.93226	1.34649	0.560989	0.845159	0.196625	0.164316
RL13A_YEAST 60S ribosomal protein L13-A	17.5499	10.2248	15.1526	7.25959	9.19744	14.1779	11.2928	8.76281	51.26	22.5404	12.5467	10.8577	0.865383	0.545703	0.836713	0.195717	0.163682
SYEC_YEAST Glutamate--tRNA ligase, cytoplasmic	10.4608	15.3386	13.5405	13.0626	10.5738	13.3007	9.77667	14.9979	58.9	80.7918	13.1006	12.1623	0.928375	0.572824	0.853194	0.195094	0.163246
MDHM_YEAST Malate dehydrogenase, mitochondrial	18.4415	33.4228	28.9973	17.9251	19.2089	24.1628	21.7652	23.8806	79.04	35.6279	24.6967	22.2544	0.901107	0.567208	0.848058	0.194671	0.162949
PNC1_YEAST Nicotinamidase	3.90592	2.68259	0.980492	0.94589	6.11853	2.85067	1.04061	1.76189	66.67	24.9776	2.12872	2.94293	1.38248	0.563439	0.845159	0.193878	0.162394
HSP7F_YEAST Heat shock protein homolog SSE1	10.2167	12.9879	11.7139	12.0326	8.31916	12.824	13.7864	8.53025	66.96	77.3185	11.7378	10.8649	0.92564	0.590211	0.862903	0.193723	0.162284
ADH2_YEAST Alcohol dehydrogenase 2	76.1049	70.0835	89.3754	82.8667	77.2555	78.5375	67.0847	82.9141	81.32	36.7086	79.6076	76.4479	0.960309	0.576366	0.853194	0.193057	0.161817
RL1A_YEAST 60S ribosomal protein L1-A	10.6885	8.80515	13.0488	10.2723	20.083	15.3745	5.61233	9.50239	48.85	24.4701	10.7037	12.6431	1.18119	0.579187	0.853194	0.192812	0.161645
RL16A_YEAST 60S ribosomal protein L16-A	17.5499	24.6953	21.4254	14.6179	17.024	21.8785	13.123	19.1201	59.3	22.1874	19.5721	17.7864	0.908763	0.557333	0.845159	0.192709	0.161572
APA1_YEAST Protein APA1	3.5235	2.22448	4.30157	6.40371	3.0878	7.82104	2.85501	5.92376	58.88	36.4691	4.11331	4.9219	1.19658	0.604245	0.86682	0.1919	0.161004
QCR2_YEAST Cytochrome b-c1 complex subunit 2, mitochondrial	23.3485	30.757	26.4854	35.8818	22.9756	30.044	28.8163	27.2947	80.16	40.4534	29.1182	27.2827	0.936965	0.578374	0.853194	0.19145	0.160687
GVP36_YEAST Protein GVP36	6.35012	10.5335	6.4632	5.08796	6.05388	9.33207	3.4066	5.7678	51.23	36.6474	7.1087	6.14009	0.863743	0.589155	0.862903	0.191003	0.160372
ODO1_YEAST 2-oxoglutarate dehydrogenase, mitochondrial	7.0329	7.22419	8.14177	8.28294	9.34557	9.91859	6.86211	6.49976	53.35	114.345	7.67045	8.15651	1.06337	0.615985	0.86682	0.190596	0.160085
6PGD1_YEAST 6-phosphogluconate dehydrogenase, decarboxylating 1	11.3509	15.8413	12.7382	14.4863	16.3447	12.5126	15.1125	13.4005	66.46	53.5093	13.6042	14.3426	1.05428	0.59211	0.862948	0.190381	0.159933
THRC_YEAST Threonine synthase	3.411	5.65814	3.5325	4.66835	5.9145	3.46996	2.19487	3.71619	60.9	57.4385	4.3175	3.82388	0.88567	0.616965	0.86682	0.189416	0.159252
SYIC_YEAST Isoleucine--tRNA ligase, cytoplasmic	6.05851	7.02251	5.8737	4.98598	7.69227	4.74453	5.00879	4.61229	61.38	122.906	5.98517	5.51447	0.921355	0.596163	0.866123	0.189178	0.159083
BCA2_YEAST Branched-chain-amino-acid aminotransferase, cytosolic	8.87272	11.2793	7.14354	5.84598	7.77556	8.74966	7.98251	5.40783	64.1	41.5983	8.28539	7.47889	0.90266	0.579876	0.853194	0.189108	0.159034
H4_YEAST Histone H4	14.0251	9.63244	7.08921	16.5179	21.9699	10.236	12.3628	10.3952	57.28	11.3614	11.8161	13.741	1.1629	0.602444	0.86682	0.188737	0.158771
YEY6_YEAST MYG1 protein YER156C	0.746582	4.09745	3.01561	3.79609	2.82463	4.35417	2.07402	4.42191	54.44	38.1504	2.91393	3.41868	1.17322	0.615862	0.86682	0.188305	0.158465
MPCP_YEAST Mitochondrial phosphate carrier protein	10.834	11.4258	11.5195	11.113	12.3887	14.313	7.92266	6.25639	67.2	32.7911	11.2231	10.2202	0.910644	0.614228	0.86682	0.18809	0.158313
GSHR_YEAST Isoform 2 of Glutathione reductase GN=GLR1	5.37046	2.34505	3.47525	2.17257	4.6027	1.81911	2.59	2.53074	47.75	51.5454	3.34083	2.88564	0.863748	0.648243	0.888689	0.187644	0.157997
TPS1_YEAST Alpha,alpha-trehalose-phosphate synthase [UDP-forming] 56 kDa subunit	3.08793	8.05656	3.14291	2.47416	4.83716	6.41657	6.01705	2.80476	59.19	56.1125	4.19039	5.01889	1.19771	0.607667	0.86682	0.187379	0.157809
IDH1_YEAST Isocitrate dehydrogenase [NAD] subunit 1, mitochondrial	5.35067	3.67485	4.44399	4.28716	6.11853	3.90509	2.87043	3.14941	51.94	39.2997	4.43916	4.01087	0.903518	0.617281	0.86682	0.187184	0.157671
PGM2_YEAST Phosphoglucomutase 2	21.1057	22.3686	27.0503	24.8571	24.1346	23.7701	17.8462	25.3091	65.73	63.0489	23.8454	22.765	0.954689	0.630359	0.881064	0.187081	0.157597
ILV5_YEAST Ketol-acid reductoisomerase, mitochondrial	16.4086	27.2185	25.2251	17.7642	21.9539	22.1662	20.6812	15.0403	59.24	44.3407	21.6541	19.9604	0.921785	0.611399	0.86682	0.186694	0.157323
RS26A_YEAST 40S ribosomal protein S26-A	7.43645	3.72832	2.74394	0.800067	5.17527	7.97769	2.91219	2.44871	30.25	13.4963	3.67719	4.62847	1.2587	0.631238	0.881064	0.186686	0.157317
PRX1_YEAST Peroxiredoxin PRX1, mitochondrial	5.03617	15.4628	9.4877	10.9785	4.41342	13.6991	8.21686	8.46688	58.62	29.4774	10.2413	8.69906	0.84941	0.610842	0.86682	0.186087	0.156892
RL15A_YEAST 60S ribosomal protein L15-A	7.70591	9.79604	9.40756	14.0049	8.81177	17.1047	7.65169	12.9553	41.67	24.4073	10.2286	11.6309	1.13709	0.599843	0.86682	0.185625	0.156563
FAS2_YEAST Fatty acid synthase subunit alpha	8.17396	7.0844	8.48693	8.65631	9.34699	7.52826	5.95547	8.00754	50.03	206.818	8.1004	7.70957	0.951752	0.635867	0.883045	0.185215	0.156271
RL25_YEAST 60S ribosomal protein L25	3.33596	5.53367	6.69185	16.9621	1.89447	5.88037	9.26738	8.77803	44.37	15.7478	8.1309	6.45506	0.793893	0.645958	0.888192	0.184042	0.155435
IF4E_YEAST Eukaryotic translation initiation factor 4E	5.48142	6.63744	6.69185	4.71258	4.5756	7.0533	4.6024	9.81253	50.7	24.2394	5.88082	6.51096	1.10715	0.653227	0.892753	0.183467	0.155025
SER33_YEAST D-3-phosphoglycerate dehydrogenase 2	1.40332	0.349406	2.81502	3.32796	2.09392	2.47366	0.902989	4.35296	37.53	51.1564	1.97393	2.45588	1.24416	0.642067	0.885477	0.183453	0.155015
APT1_YEAST Adenine phosphoribosyltransferase 1	2.07418	1.7087	2.53221	2.44284	2.37184	6.0076	1.33466	1.12225	31.55	20.5739	2.18948	2.70909	1.23732	0.666846	0.903469	0.182863	0.154594
MPG1_YEAST Mannose-1-phosphate guanyltransferase	11.9863	12.1005	7.66363	8.59137	10.8847	9.38668	10.3764	6.83907	68.42	39.541	10.0855	9.3717	0.92923	0.641683	0.885477	0.182312	0.1542
CDC48_YEAST Cell division control protein 48	6.9551	7.47632	12.006	7.67467	7.95322	7.30301	7.00458	9.6181	52.58	91.9387	8.52801	7.96973	0.934535	0.684166	0.917503	0.182292	0.154185
OAT_YEAST Ornithine aminotransferase	9.08015	11.9613	14.9135	10.6941	7.25551	17.7716	9.34297	18.5087	72.17	46.0568	11.6623	13.2197	1.13354	0.636481	0.883045	0.181466	0.153594
PDC1_YEAST Pyruvate decarboxylase isozyme 1	93.4567	77.8013	55.4744	62.3557	81.3264	70.1336	73.3505	43.3469	73.89	61.4566	72.272	67.0393	0.927597	0.673331	0.909587	0.180851	0.153153
CARP_YEAST Saccharopepsin	9.82796	8.53792	14.7034	11.5748	12.4782	12.1055	9.29561	7.48195	46.42	44.4711	11.161	10.3403	0.926468	0.662237	0.899863	0.17999	0.152535
GPP2_YEAST Glycerol-1-phosphate phosphohydrolase 2	10.041	13.8861	12.2583	23.8122	20.5242	12.0413	11.5492	9.12021	59.2	27.7963	14.9994	13.3087	0.887284	0.682054	0.917503	0.179572	0.152235
PMA1_YEAST Plasma membrane ATPase 1	3.21973	5.34086	2.92172	3.79201	3.35371	4.68402	2.88123	6.02811	35.51	99.5562	3.81858	4.23677	1.10951	0.655072	0.892753	0.179545	0.152216
DHYS_YEAST Deoxyhypusine synthase	6.46955	4.2324	3.11493	2.30292	4.50238	6.94042	2.53354	4.28961	42.12	42.8646	4.02995	4.56649	1.13314	0.68969	0.918262	0.179436	0.152137
SYFA_YEAST Phenylalanine--tRNA ligase alpha subunit	5.36904	3.38962	3.66691	3.53751	6.13955	2.86046	2.64763	2.7282	49.11	57.4753	3.99077	3.59396	0.900568	0.695969	0.921311	0.177824	0.150977
SYKC_YEAST Lysine--tRNA ligase, cytoplasmic	7.52355	7.59526	9.18493	6.6932	6.49866	8.07113	7.11602	8.19669	52.79	67.9152	7.74923	7.47062	0.964047	0.687135	0.917503	0.17772	0.150902
ATPG_YEAST ATP synthase subunit gamma, mitochondrial	6.88804	9.52576	3.48168	5.51896	6.56671	14.313	3.69517	5.10532	53.7	34.3289	6.35361	7.42006	1.16785	0.705382	0.928452	0.177452	0.150709
PDC6_YEAST Pyruvate decarboxylase isozyme 3	14.6238	22.7817	10.8653	7.27815	18.8374	15.6881	17.4173	8.91304	66.43	61.5423	13.8872	15.214	1.09554	0.750392	0.9396	0.177131	0.150477
PP12_YEAST Serine/threonine-protein phosphatase PP1-2	4.66016	4.70458	8.36261	4.35856	4.23188	3.64946	6.03809	6.22182	48.4	35.884	5.52148	5.03531	0.91195	0.686681	0.917503	0.176512	0.15003
RL9A_YEAST 60S ribosomal protein L9-A	6.61642	8.01181	13.2724	15.6908	15.2347	8.51378	5.55539	9.40598	54.97	21.5556	10.8979	9.67747	0.888017	0.69368	0.92092	0.176429	0.14997
SEC4_YEAST Ras-related protein SEC4	5.3937	4.4433	6.58476	6.35238	6.16774	12.4061	4.52875	2.9183	49.77	23.491	5.69353	6.50522	1.14256	0.716634	0.937917	0.176406	0.149953
YNB0_YEAST Uncharacterized phosphatase YNL010W	4.42897	7.34674	2.68524	2.59048	5.06457	3.87716	2.8499	3.52237	44.4	27.463	4.26286	3.8285	0.898106	0.73071	0.938933	0.176203	0.149807
ERG6_YEAST Sterol 24-C-methyltransferase	4.00859	4.30899	3.1713	2.3446	2.97046	4.57897	3.09389	2.16888	48.3	43.4033	3.45837	3.20305	0.926173	0.716053	0.937917	0.175738	0.14947
UBA1_YEAST Ubiquitin-activating enzyme E1 1	5.53234	5.69635	5.22749	5.39626	4.56327	5.13494	5.17053	6.39058	62.7	114.195	5.46311	5.31483	0.972858	0.721835	0.938237	0.174988	0.148927
CCPR_YEAST Cytochrome c peroxidase, mitochondrial	2.20479	7.36431	4.42276	8.59137	5.07669	5.07127	1.85123	7.94746	43.49	40.3279	5.64581	4.98666	0.88325	0.741231	0.9396	0.174967	0.148912
IF2G_YEAST Eukaryotic translation initiation factor 2 subunit gamma	8.39256	10.3479	10.2458	9.00349	8.74179	10.9962	6.95549	9.98998	62.43	57.8295	9.49745	9.17087	0.965615	0.75353	0.9396	0.174291	0.148422
TKT1_YEAST Transketolase 1	4.92347	6.66442	6.01069	5.79857	6.75303	7.08197	2.87043	5.36398	50.88	73.7597	5.84929	5.51735	0.943252	0.756561	0.9396	0.174143	0.148315
EF3A_YEAST Elongation factor 3A	11.8652	5.50929	6.9259	5.9313	8.05186	6.32139	11.0545	7.28605	67.24	115.872	7.55791	8.17846	1.08211	0.740278	0.9396	0.173678	0.147978
YNN4_YEAST Uncharacterized protein YNL134C	12.4055	12.9506	5.05211	5.84598	12.7762	5.95255	9.67218	3.67905	54.52	41.1386	9.06355	8.02001	0.884864	0.731636	0.938933	0.173553	0.147887
RV161_YEAST Reduced viability upon starvation protein 161	3.75952	3.09708	1.38721	4.42775	4.29905	2.00296	4.87115	2.98995	54.34	30.2317	3.16789	3.54078	1.11771	0.698877	0.922518	0.173517	0.147861
6PGD2_YEAST 6-phosphogluconate dehydrogenase, decarboxylating 2	2.60158	5.17626	5.21869	5.03452	4.20646	3.74214	6.64347	4.65719	57.11	53.8887	4.50776	4.81231	1.06756	0.747004	0.9396	0.173469	0.147826
RS3A1_YEAST 40S ribosomal protein S1-A	26.7663	57.9354	39.1948	25.7239	27.7317	51.797	41.5981	41.2329	73.73	28.7256	37.4051	40.5899	1.08514	0.734848	0.9396	0.173372	0.147756
GLYC_YEAST Serine hydroxymethyltransferase, cytosolic	17.6381	17.0254	11.4137	14.3677	17.5665	13.4479	14.5298	13.2909	75.69	52.1856	15.1112	14.7088	0.973367	0.824152	0.952512	0.173089	0.14755
STF1_YEAST ATPase-stabilizing factor 9 kDa, mitochondrial	7.9282	0	0	1.40155	0	0	5.10154	1.2965	31.4	10.0563	2.33244	1.59951	0.685768	0.755257	0.9396	0.173054	0.147525
PUR7_YEAST Phosphoribosylaminoimidazole-succinocarboxamide synthase	7.08348	7.99374	4.67202	8.3425	9.54858	10.4098	3.10088	7.71724	67.32	34.582	7.02293	7.69413	1.09557	0.726181	0.938237	0.172913	0.147422
NNRE_YEAST NAD(P)H-hydrate epimerase	4.27473	5.17626	1.57731	1.52165	4.88819	5.50057	2.75065	1.4076	55.69	27.5033	3.13749	3.63675	1.15913	0.720673	0.938237	0.172825	0.147358
SAR1_YEAST Small COPII coat GTPase SAR1	4.87387	5.50019	2.46358	1.1803	9.96238	1.76655	4.2962	1.09184	62.63	21.4371	3.50449	4.27924	1.22108	0.743078	0.9396	0.172671	0.147246
RL21A_YEAST 60S ribosomal protein L21-A	8.98241	49.2979	22.081	21.3017	24.808	31.8822	9.4971	23.6357	50	18.2308	25.4158	22.4558	0.883537	0.77086	0.952239	0.172368	0.147025
GABAT_YEAST 4-aminobutyrate aminotransferase	4.60904	6.57916	4.84208	7.08313	8.66008	6.99137	6.55606	2.49375	67.52	52.9129	5.77835	6.17532	1.0687	0.79303	0.952512	0.172365	0.147023
RL20A_YEAST 60S ribosomal protein L20-A	15.9642	21.6092	27.5576	30.8936	18.2552	28.1404	24.8104	28.5782	51.16	20.4239	24.0061	24.9461	1.03915	0.824981	0.952512	0.172222	0.146919
TRP_YEAST Tryptophan synthase	11.1183	4.94839	7.33328	4.91223	4.76945	8.11453	6.74762	6.54426	66.2	76.5782	7.07806	6.54397	0.924543	0.752009	0.9396	0.171897	0.146683
FIMB_YEAST Fimbrin	8.30132	5.1429	6.63796	6.40371	8.79148	6.21095	4.56534	5.36718	47.66	71.7284	6.62147	6.23374	0.941443	0.741669	0.9396	0.17175	0.146575
EMP24_YEAST Endosomal protein P24B	2.95781	2.986	3.61097	2.12006	1.02227	3.17309	5.00074	0.973961	34.48	23.3178	2.91871	2.54251	0.871109	0.723349	0.938237	0.171676	0.146522
VATC_YEAST V-type proton ATPase subunit C	5.44526	4.13964	3.04666	5.44021	4.4037	8.14235	4.67502	2.71886	52.55	44.1611	4.51794	4.98498	1.10337	0.727032	0.938237	0.171113	0.146112
PUR92_YEAST Bifunctional purine biosynthesis protein ADE17	12.5933	17.0463	16.3703	13.8962	18.2789	13.2233	15.9708	11.1958	78.04	65.2228	14.9766	14.6672	0.979343	0.874016	0.952512	0.170923	0.145973
HSP78_YEAST Heat shock protein 78, mitochondrial	4.7398	2.18439	5.31907	4.69654	4.15369	4.14926	3.84055	3.95741	49.2	91.2796	4.23495	4.02523	0.950478	0.775301	0.952512	0.170645	0.14577
RL6B_YEAST 60S ribosomal protein L6-B	25.2107	20.7684	30.7778	29.6916	24.808	44.4394	21.1678	23.6357	67.61	19.9742	26.6121	28.5127	1.07142	0.755548	0.9396	0.170639	0.145766
VPS1_YEAST Vacuolar protein sorting-associated protein 1	5.56231	4.38626	6.21519	3.53924	6.91946	4.66108	5.26102	3.68807	57.81	78.6877	4.92575	5.13241	1.04195	0.826711	0.952512	0.170316	0.14553
EF1A_YEAST Elongation factor 1-alpha	91.7536	58.6861	76.7048	53.6661	52.1063	65.223	82.294	68.4519	75.76	50.0012	70.2027	67.0188	0.954648	0.776069	0.952512	0.170216	0.145457
CAPZB_YEAST F-actin-capping protein subunit beta	3.276	0.815677	3.99942	1.91611	1.86042	2.86784	1.53881	4.65719	25.44	32.609	2.5018	2.73107	1.09164	0.825826	0.952512	0.169967	0.145275
RS31_YEAST Ubiquitin-40S ribosomal protein S31	9.81402	8.08474	5.95014	8.43747	5.57332	5.22861	4.60987	13.9517	67.11	17.2054	8.07159	7.34088	0.909471	0.766615	0.949534	0.169755	0.14512
SYMC_YEAST Methionine--tRNA ligase, cytoplasmic	3.75808	3.92323	7.73101	5.36291	4.2974	4.73798	5.72243	4.96097	54.86	85.6243	5.19381	4.9297	0.949149	0.793796	0.952512	0.169716	0.145092
ARA1_YEAST D-arabinose dehydrogenase [NAD(P)+] heavy chain	3.93733	5.18665	5.89055	5.68267	6.61805	4.2239	5.10154	4.28961	50.58	38.8592	5.1743	5.05828	0.977576	0.875293	0.952512	0.169629	0.145028
BCA1_YEAST Branched-chain-amino-acid aminotransferase, mitochondrial	8.22063	15.361	5.61447	7.41976	9.40037	14.4907	10.6513	5.01039	63.1	43.5686	9.15397	9.8882	1.08021	0.808405	0.952512	0.169554	0.144973
C1TC_YEAST C-1-tetrahydrofolate synthase, cytoplasmic	4.25135	6.02724	5.58582	5.38869	6.41171	7.49395	4.57963	3.63886	59.73	102.141	5.31328	5.53104	1.04098	0.826322	0.952512	0.16917	0.144692
RL26B_YEAST 60S ribosomal protein L26-B	32.3237	73.4509	32.8993	38.0689	30.8158	38.7629	41.8812	55.3896	60.63	14.2261	44.1857	41.7124	0.944025	0.830953	0.952512	0.169123	0.144658
HXT6_YEAST High-affinity hexose transporter HXT6	2.85335	3.34739	4.04799	3.3605	2.76784	5.02966	2.78405	3.61245	37.02	62.664	3.40231	3.5485	1.04297	0.811178	0.952512	0.16899	0.14456
NCL1_YEAST Multisite-specific tRNA:(cytosine-C(5))-methyltransferase	1.47309	1.99398	4.34353	3.71977	2.38183	0.941362	2.84151	4.33301	52.63	77.8296	2.88259	2.62443	0.910439	0.800562	0.952512	0.16889	0.144488
MCR1_YEAST NADH-cytochrome b5 reductase 2	11.3973	10.0211	10.4284	7.11497	14.8115	10.649	5.49655	6.58172	75.83	34.1165	9.74044	9.38468	0.963477	0.882819	0.952512	0.168596	0.144273
HMF1_YEAST Protein HMF1	3.93733	0.980341	4.80679	2.30292	4.50238	3.44678	2.53354	2.13032	69.77	13.8971	3.00685	3.15326	1.04869	0.888599	0.952512	0.168589	0.144267
RL27A_YEAST 60S ribosomal protein L27-A	51.3382	85.1593	48.0318	33.8252	51.6562	79.6281	37.2126	63.0057	56.62	15.5216	54.5886	57.8756	1.06021	0.823369	0.952512	0.168584	0.144264
AGX1_YEAST Alanine--glyoxylate aminotransferase 1	2.57442	7.90435	4.84998	5.61208	6.42343	5.71439	3.0662	4.32815	54.03	41.8806	5.23521	4.88304	0.932732	0.799763	0.952512	0.168485	0.144191
RL24A_YEAST 60S ribosomal protein L24-A	9.48843	15.7393	11.5837	8.15755	7.92045	21.8244	6.10549	5.13379	41.94	17.6029	11.2423	10.246	0.911387	0.822035	0.952512	0.16848	0.144187
RL16B_YEAST 60S ribosomal protein L16-B	26.8441	50.1607	28.8366	24.2289	27.0104	53.3035	21.7511	36.8274	54.04	22.2354	32.5176	34.7231	1.06783	0.817412	0.952512	0.168463	0.144175
PSA6_YEAST Proteasome subunit alpha type-6	2.31435	5.64297	5.68923	4.00651	6.95353	4.07955	1.48921	3.70623	72.22	25.5882	4.41327	4.05713	0.919303	0.804832	0.952512	0.168345	0.144088
SYTC_YEAST Threonine--tRNA ligase, cytoplasmic	5.17572	5.22505	4.77293	4.60449	5.41697	5.55242	3.92599	5.16098	42.37	84.4665	4.94455	5.01409	1.01406	0.868196	0.952512	0.168264	0.144029
EF3B_YEAST Elongation factor 3B	4.72972	3.53024	2.86759	3.60976	3.50484	3.75142	4.30331	3.61843	51.25	115.796	3.68433	3.7945	1.0299	0.804008	0.952512	0.168188	0.143974
UGPA1_YEAST UTP--glucose-1-phosphate uridylyltransferase	8.4002	6.92005	8.3684	8.96372	9.60571	7.35362	7.64287	7.46801	66.93	55.9532	8.16309	8.01755	0.982171	0.839604	0.952512	0.167848	0.143724
RL24B_YEAST 60S ribosomal protein L24-B	9.48843	15.7393	8.45596	8.15755	7.92045	21.8244	6.10549	5.13379	41.94	17.5369	10.4603	10.246	0.979515	0.961787	0.988838	0.167808	0.143695
ALDH2_YEAST Aldehyde dehydrogenase [NAD(P)+] 1	11.5954	14.9338	15.285	13.6564	15.4084	11.7959	16.6302	10.7164	69.76	55.1532	13.8677	13.6377	0.983419	0.893239	0.953063	0.167807	0.143694
CISY1_YEAST Citrate synthase, mitochondrial	11.7631	16.4165	20.7629	17.4453	12.3647	20.735	14.0101	17.316	66.18	53.327	16.597	16.1065	0.970447	0.857994	0.952512	0.167614	0.143553
RS6A_YEAST 40S ribosomal protein S6-A	39.9211	18.3981	37.35	39.5567	28.548	34.9473	23.613	43.4929	55.93	26.9799	33.8065	32.6503	0.9658	0.86904	0.952512	0.1676	0.143543
PSA1_YEAST Proteasome subunit alpha type-1	2.03643	2.05584	3.65436	2.39839	2.32868	2.18465	1.92613	4.46744	55.16	27.9832	2.53626	2.72672	1.0751	0.794553	0.952512	0.167153	0.143214
COFI_YEAST Cofilin	10.9045	2.71506	1.99821	6.37796	3.76877	5.80957	9.15579	5.89995	60.84	15.8909	5.49893	6.15852	1.11995	0.786199	0.952512	0.167015	0.143113
ADH5_YEAST Alcohol dehydrogenase 5	3.0199	6.308	6.82404	6.58321	5.32893	4.07955	7.24248	7.17889	24.79	37.6241	5.68379	5.95746	1.04815	0.824051	0.952512	0.16679	0.142948
ATP5E_YEAST ATP synthase subunit epsilon, mitochondrial	6.92644	0	17.0269	2.46556	2.3939	12.2094	4.45693	7.54616	62.9	6.73845	6.60472	6.65159	1.0071	0.991699	0.998449	0.16675	0.142918
CISY2_YEAST Citrate synthase, peroxisomal	6.26458	5.81345	5.86111	4.12755	8.06964	3.33757	6.2205	3.18325	58.91	51.3814	5.51667	5.20274	0.943095	0.813722	0.952512	0.166707	0.142887
ARO8_YEAST Aromatic/aminoadipate aminotransferase 1	6.11089	10.1367	4.36755	6.38897	10.509	6.30621	5.38661	5.91013	59	56.1427	6.75103	7.02799	1.04103	0.875192	0.952512	0.166691	0.142875
NDK_YEAST Nucleoside diphosphate kinase	23.4364	45.8285	23.8537	23.0119	26.7997	22.3192	26.9567	34.9777	71.9	17.1559	29.0326	27.7633	0.95628	0.844301	0.952512	0.166363	0.142634
FAS1_YEAST Fatty acid synthase subunit beta	6.36509	6.36718	4.85951	4.35594	6.69063	5.12199	5.03446	4.65328	54.41	228.547	5.48693	5.37509	0.979616	0.875877	0.952512	0.166331	0.142611
RDL1_YEAST Thiosulfate:glutathione sulfurtransferase	1.71893	2.85134	4.22554	4.07642	0.59409	3.02999	2.22718	6.19608	47.48	15.4036	3.21806	3.01183	0.935917	0.880483	0.952512	0.166238	0.142542
LSP1_YEAST Sphingolipid long chain base-responsive protein LSP1	14.6846	11.4895	9.8264	17.2947	12.0101	16.2904	13.6083	10.0685	56.01	38.048	13.3238	12.9943	0.975272	0.881651	0.952512	0.166035	0.142393
TAL2_YEAST Transaldolase NQM1	16.8854	18.1508	22.6307	18.0181	21.1975	24.2882	8.86619	18.3962	44.14	37.2303	18.9213	18.187	0.961194	0.843636	0.952512	0.165962	0.142339
RPIA_YEAST Ribose-5-phosphate isomerase	3.93733	4.76771	6.27221	3.38507	3.28668	3.44678	4.16294	8.63755	75.19	28.2407	4.59058	4.88349	1.06381	0.842656	0.952512	0.165921	0.142309
DHE4_YEAST NADP-specific glutamate dehydrogenase 1	7.21868	9.35338	10.9382	11.6464	9.22744	11.2958	9.7148	9.76128	57.05	49.5389	9.78915	9.99984	1.02152	0.851689	0.952512	0.16591	0.142301
RL28_YEAST 60S ribosomal protein L28	16.6903	16.8493	20.3759	11.963	33.0707	17.905	4.77126	8.07835	47.65	16.7111	16.4696	15.9563	0.968835	0.940363	0.976609	0.165889	0.142286
CYPH_YEAST Peptidyl-prolyl cis-trans isomerase	17.7032	23.9631	17.6362	25.0086	24.2817	20.2222	24.4239	12.4986	81.48	17.3797	21.0778	20.3566	0.965785	0.840173	0.952512	0.165807	0.142225
VATH_YEAST V-type proton ATPase subunit H	9.93245	4.53597	5.48534	3.22054	3.12693	4.82017	7.59651	6.38751	57.95	54.3818	5.79358	5.48278	0.946355	0.864797	0.952512	0.165644	0.142105
DHAS_YEAST Aspartate-semialdehyde dehydrogenase	9.33935	11.8725	14.3574	8.42949	12.0304	12.6164	8.40232	11.4619	60.55	39.5187	10.9997	11.1277	1.01164	0.940023	0.976609	0.165617	0.142085
SERA_YEAST D-3-phosphoglycerate dehydrogenase 1	1.83114	1.15605	2.81502	4.70564	2.09392	2.47366	1.81826	4.35296	36.67	51.1612	2.62696	2.6847	1.02198	0.954038	0.986053	0.165454	0.141965
RL33A_YEAST 60S ribosomal protein L33-A	13.1323	14.8199	6.63796	21.1873	10.2163	23.1486	11.5758	14.3073	37.38	12.1466	13.9444	14.812	1.06222	0.842041	0.952512	0.165388	0.141917
ACS2_YEAST Acetyl-coenzyme A synthetase 2	6.90894	8.89808	10.5172	8.7859	7.90044	11.2388	8.4887	7.5271	55.93	75.4444	8.77753	8.78876	1.00128	0.992315	0.998449	0.165141	0.141735
FDH1_YEAST Formate dehydrogenase 1	15.0313	14.718	8.30128	4.87382	11.4293	11.986	13.451	5.40783	58.51	41.6884	10.7311	10.5686	0.984852	0.959345	0.988838	0.165057	0.141673
PYRE_YEAST Orotate phosphoribosyltransferase 1	4.94857	10.7112	12.1648	4.25446	5.65873	8.72294	9.06606	7.03494	54.87	24.649	8.01975	7.62067	0.950238	0.858938	0.952512	0.164946	0.141591
RL26A_YEAST 60S ribosomal protein L26-A	26.9484	53.6182	32.8993	31.7382	30.8158	38.7629	32.7144	48.2415	60.63	14.2251	36.301	37.6336	1.03671	0.857227	0.952512	0.164899	0.141556
ADT2_YEAST ADP,ATP carrier protein 2	14.9199	42.8842	22.3213	15.7192	18.9432	35.382	22.1958	19.9196	48.74	34.404	23.9611	24.1102	1.00622	0.984907	0.997866	0.164862	0.141529
TOM70_YEAST Mitochondrial import receptor subunit TOM70	3.32042	1.8919	1.75334	3.9106	2.01258	4.38671	1.86086	1.91748	53.81	70.0795	2.71907	2.54441	0.935764	0.83705	0.952512	0.164854	0.141523
GTO2_YEAST Glutathione S-transferase omega-like 2	4.2548	5.75931	3.36609	1.2359	2.41628	3.72469	4.4986	3.00392	71.35	43.2467	3.65403	3.41087	0.933456	0.824107	0.952512	0.164692	0.141404
FHP_YEAST Flavohemoprotein	12.3582	10.1806	9.77686	8.29923	9.15769	10.8184	10.3764	9.82845	58.4	44.6181	10.1537	10.0452	0.989317	0.909217	0.96284	0.164627	0.141356
GRE3_YEAST NADPH-dependent aldose reductase GRE3	7.44627	14.3536	13.7844	7.43936	14.5445	9.28286	9.14889	12.3013	57.49	37.0952	10.7559	11.3194	1.05239	0.815781	0.952512	0.164577	0.141319
SYC_YEAST Cysteine--tRNA ligase	3.62378	2.00521	2.4249	3.84381	5.48581	2.55588	1.09986	2.82372	48.24	87.4757	2.97443	2.99131	1.00568	0.987303	0.998105	0.164463	0.141235
ILV3_YEAST Dihydroxy-acid dehydratase, mitochondrial	3.64015	3.20061	3.33069	2.27243	2.64648	2.77539	5.36014	2.10212	48.38	62.8207	3.11097	3.22103	1.03538	0.893096	0.953063	0.164441	0.141219
RLI1_YEAST Translation initiation factor RLI1	1.80522	1.9405	5.95014	3.49343	2.47604	3.81682	3.48217	3.2316	45.72	68.297	3.29732	3.25166	0.986151	0.965229	0.988838	0.164439	0.141217
YMY9_YEAST Glucose-6-phosphate 1-epimerase	3.08793	2.54382	6.19429	0.545883	3.53107	3.97343	4.00097	1.67074	53.54	33.9344	3.09298	3.29406	1.06501	0.881512	0.952512	0.164368	0.141165
SERC_YEAST Phosphoserine aminotransferase	7.17038	2.28559	2.30432	3.65268	5.21303	1.65235	4.6139	3.37892	54.68	43.3885	3.85324	3.71455	0.964006	0.92399	0.967989	0.164355	0.141156
RL4B_YEAST 60S ribosomal protein L4-B	25.7743	24.2495	23.2878	15.5995	25.5221	25.7688	17.7467	17.4848	69.06	39.0382	22.2278	21.6306	0.973133	0.859998	0.952512	0.164354	0.141155
RL11A_YEAST 60S ribosomal protein L11-A	12.7697	16.8215	19.1044	30.2832	14.6022	22.5094	14.2379	24.1066	39.66	19.7074	19.7447	18.864	0.955398	0.853082	0.952512	0.164146	0.141001
SUB2_YEAST ATP-dependent RNA helicase SUB2	13.3056	6.13204	13.6665	12.0094	7.55618	10.2492	11.5684	15.7082	64.13	50.2777	11.2784	11.2705	0.9993	0.997522	0.998449	0.164005	0.140897
YM71_YEAST NADP-dependent 3-hydroxy acid dehydrogenase	4.84241	8.03254	9.12267	4.37065	5.53733	8.53581	4.80834	6.6433	73.78	29.1405	6.59206	6.3812	0.968012	0.887218	0.952512	0.163635	0.140624
ADK_YEAST Adenosine kinase	4.92347	5.29243	7.20961	4.73173	5.63003	7.08197	5.97691	3.476	49.12	36.3495	5.53931	5.54123	1.00035	0.998449	0.998449	0.163584	0.140586
GLGB_YEAST 1,4-alpha-glucan-branching enzyme	3.78414	9.22672	6.21519	4.94842	7.49804	6.67039	4.55575	5.05224	46.88	81.0642	6.04362	5.9441	0.983534	0.943967	0.977832	0.163314	0.140387
LYS12_YEAST Homoisocitrate dehydrogenase, mitochondrial	5.9882	4.5524	1.87436	4.0701	2.40505	6.09171	3.26866	4.61394	33.42	40.0441	4.12127	4.09484	0.993588	0.98276	0.997866	0.163244	0.140335
RL31A_YEAST 60S ribosomal protein L31-A	54.1712	27.1591	40.2485	25.1616	45.2193	28.8607	40.0223	29.3097	66.37	12.9451	36.6851	35.853	0.977318	0.919002	0.96715	0.163235	0.140328
DPM1_YEAST Dolichol-phosphate mannosyltransferase	3.71104	4.49369	4.53053	1.321	3.09779	4.77524	1.74316	5.27566	43.82	30.3427	3.51407	3.72296	1.05945	0.856374	0.952512	0.16314	0.140258
RS10B_YEAST 40S ribosomal protein S10-B	9.22995	4.6275	11.2681	10.8705	6.42343	9.90172	15.605	6.11988	58.1	12.7305	8.99902	9.5125	1.05706	0.854333	0.952512	0.162991	0.140148
KAR_YEAST NADPH-dependent alpha-keto amide reductase	10.7741	20.3109	9.85814	9.51024	17.6313	14.2339	6.93277	10.2233	82.37	35.5384	12.6133	12.2553	0.971615	0.921357	0.967425	0.162956	0.140122
MDHP_YEAST Malate dehydrogenase, peroxisomal	11.7124	5.21278	5.92023	2.83637	14.9716	4.24518	7.53653	1.30304	67.64	37.163	6.42044	7.01409	1.09246	0.870642	0.952512	0.162891	0.140074
PROA_YEAST Gamma-glutamyl phosphate reductase	3.55787	2.44355	2.95498	2.8507	4.79604	1.89552	2.28937	3.2316	48.9	49.7098	2.95178	3.05313	1.03434	0.887197	0.952512	0.162878	0.140065
ODPA_YEAST Pyruvate dehydrogenase E1 component subunit alpha, mitochondrial	4.10056	4.6275	3.40571	4.02629	2.5333	4.91743	3.11044	5.26637	40.95	46.3132	4.04001	3.95689	0.979424	0.911218	0.96284	0.16287	0.140058
RL13B_YEAST 60S ribosomal protein L13-B	17.5499	13.3419	18.175	14.6179	17.024	17.8533	19.2895	11.0344	54.27	22.5114	15.9212	16.3003	1.02381	0.866091	0.952512	0.1627	0.139933
PRS7_YEAST 26S proteasome regulatory subunit 7 homolog	6.10336	3.85322	4.9139	2.73578	3.90445	5.01783	3.92731	4.38519	37.69	51.9504	4.40157	4.3087	0.978901	0.90753	0.96284	0.162648	0.139895
RS18A_YEAST 40S ribosomal protein S18-A	39.966	49.6872	62.4633	60.259	39.8037	61.3575	45.1006	62.312	73.97	17.0271	53.0939	52.1435	0.982099	0.905912	0.96284	0.162563	0.139831
RL35A_YEAST 60S ribosomal protein L35-A	29.7192	31.9464	29.6067	49.4911	40.7628	26.0165	27.0398	45.7819	42.5	13.901	35.1908	34.9002	0.991742	0.967726	0.989136	0.162451	0.139749
HS104_YEAST Heat shock protein 104	31.165	23.1939	24.309	26.5299	22.7695	32.8855	20.5507	29.0872	76.1	101.972	26.2995	26.3232	1.0009	0.994554	0.998449	0.161996	0.139412
CYSD_YEAST Homocysteine/cysteine synthase	3.72548	4.20423	4.54816	4.38765	5.02198	5.47493	2.39723	4.05881	42.79	48.6417	4.21638	4.23824	1.00518	0.976237	0.99344	0.161988	0.139406
AATC_YEAST Aspartate aminotransferase, cytoplasmic	9.30631	9.39501	5.95014	6.67045	6.47657	11.4629	7.33845	5.30995	71.05	46.0286	7.83048	7.64698	0.976566	0.912823	0.96284	0.161956	0.139382
REE1_YEAST Regulation of enolase protein 1	8.11342	16.9474	12.4728	9.55551	11.6829	18.0092	4.00097	11.1308	63.13	21.953	11.7723	11.206	0.951895	0.87551	0.952512	0.161861	0.139312
SSZ1_YEAST Ribosome-associated complex subunit SSZ1	8.09855	6.07705	4.47254	7.87177	5.46646	6.45781	9.55813	5.20814	66.73	58.2022	6.62998	6.67263	1.00643	0.975107	0.99344	0.16183	0.139289
ATPJ_YEAST ATP synthase subunit e, mitochondrial	0.984219	5.40166	1.20156	1.15915	3.72371	0	4.21924	1.07228	37.5	10.8687	2.18665	2.25381	1.03071	0.965294	0.988838	0.161755	0.139233
DCPS_YEAST m7GpppX diphosphatase	8.83525	6.33915	10.7863	11.8257	11.482	5.34953	11.9591	8.38354	52.57	40.7438	9.44659	9.29353	0.983797	0.940075	0.976609	0.161457	0.139012
RL22A_YEAST 60S ribosomal protein L22-A	0.660058	7.29441	0.805814	5.17903	8.26248	1.1635	1.40525	2.37926	61.16	13.685	3.48483	3.30262	0.947714	0.940673	0.976609	0.160915	0.13861

## Sheet: Teflon
	Control_PP_no_stir				Teflon					Average			F-Test P.Value		Bayes Factor Analysis		BF10 Analysis
Top.Protein.Description	A	B	C	D	B	C	D	Coverage	MW	Control	Teflon	Ratio	raw	adjusted	BF10	Post.	H1: control <> condition
RS14A_YEAST 40S ribosomal protein S14-A	33.4312	39.2196	40.8136	45.7544	12.1821	19.4818	17.9798	75.18	14.5277	39.8047	16.5479	0.415728	0.00121754	0.286873	38.3316	0.974575	Very strong evidence for H1
RS7B_YEAST 40S ribosomal protein S7-B	32.4707	36.6433	39.641	38.242	22.9185	23.7512	25.5512	73.68	21.621	36.7492	24.0736	0.655079	0.00128068	0.286873	37.6482	0.974126
ADH1_YEAST Alcohol dehydrogenase 1	79.0479	90.0445	89.3754	100.195	124.19	115.183	124.699	85.35	36.8257	89.6657	121.357	1.35344	0.00264367	0.363039	19.4066	0.950996	Strong evidence for H1
SPEE_YEAST Spermidine synthase	4.12475	3.82771	5.03559	3.7229	1.99592	0.787238	2.0041	59.39	33.3029	4.17774	1.59575	0.381966	0.00324142	0.363039	16.4884	0.942819
RS29A_YEAST 40S ribosomal protein S29-A	40.1558	45.316	67.1561	32.1743	5.21348	0	0	66.07	6.6563	46.2005	1.73783	0.0376148	0.00428155	0.383627	12.7959	0.927515
RS30A_YEAST 40S ribosomal protein S30-A	6.73775	3.37802	8.2256	7.93532	0	0	1.29109	26.98	7.11405	6.56917	0.430364	0.0655126	0.00638455	0.476713	8.97077	0.899707	Moderate evidence for H1
TRPE_YEAST Anthranilate synthase component 1	1.60072	1.48544	3.01561	1.44477	4.21093	5.4952	3.78241	50.1	56.7319	1.88663	4.49618	2.38317	0.00845074	0.540847	6.95565	0.874303
MPG1_YEAST Mannose-1-phosphate guanyltransferase	11.9863	12.1005	7.66363	8.59137	15.2394	15.7931	15.3018	68.42	39.541	10.0855	15.4448	1.53139	0.0110909	0.543005	5.50902	0.846367
G6PD_YEAST Glucose-6-phosphate 1-dehydrogenase	4.69206	5.83334	5.72818	5.52603	9.80213	6.78028	8.57211	59.6	57.4855	5.44491	8.38484	1.53994	0.0140556	0.543005	4.38159	0.814181
FRDS_YEAST Fumarate reductase 1	8.43967	11.2793	9.27959	9.93974	5.8815	6.26316	7.70598	57.02	50.8124	9.73458	6.61688	0.679729	0.0143473	0.543005	4.34073	0.81276
HSP82_YEAST ATP-dependent molecular chaperone HSP82	35.5604	36.9561	32.6239	33.6771	41.3169	39.3595	38.1351	59.66	81.356	34.7044	39.6038	1.14118	0.01641	0.543005	3.94283	0.797687
HSC82_YEAST ATP-dependent molecular chaperone HSC82	38.0365	37.3188	37.6248	36.297	45.2111	44.7728	39.3441	61.84	80.8497	37.3193	43.1093	1.15515	0.0166765	0.543005	3.77072	0.790388
COX4_YEAST Cytochrome c oxidase subunit 4, mitochondrial	15.5907	11.4895	5.75274	11.1749	2.97532	2.36302	2.9875	50.32	17.1317	11.002	2.77528	0.252253	0.0185137	0.543005	3.45425	0.775495
HSP71_YEAST Heat shock protein SSA1	80.8865	87.1976	81.5938	85.9055	73.2726	67.9925	78.4306	81.78	69.6146	83.8958	73.2319	0.872891	0.019022	0.543005	3.36733	0.771027
PUR91_YEAST Bifunctional purine biosynthesis protein ADE16	5.68308	5.93282	4.36639	2.67811	8.49149	9.75062	7.01128	58.88	65.2416	4.6651	8.4178	1.80442	0.0192475	0.543005	3.32179	0.768615
QCR1_YEAST Cytochrome b-c1 complex subunit 1, mitochondrial	14.9269	13.2341	13.1036	12.6412	8.72885	10.5121	11.6942	69.37	50.1969	13.4765	10.3117	0.765163	0.019393	0.543005	3.28815	0.766799
H2B1_YEAST Histone H2B.1	9.26037	15.361	11.3053	10.9063	3.97789	5.19109	8.04265	39.7	14.2436	11.7082	5.73721	0.490014	0.0225776	0.560108	2.91417	0.744518	Anecdotal evidence for H1
STM1_YEAST Suppressor protein STM1	21.5577	25.5762	23.7031	25.3893	21.2425	19.6052	19.6836	66.67	29.9773	24.0566	20.1771	0.838734	0.0225197	0.560108	2.89804	0.743461
SODC_YEAST Superoxide dismutase [Cu-Zn]	9.59504	20.7684	15.285	18.5681	6.05841	7.90615	6.08322	66.23	15.8449	16.0541	6.68259	0.416253	0.0237546	0.560108	2.82903	0.738837
HSP72_YEAST Heat shock protein SSA2	60.0042	76.8903	68.0657	65.6637	55.6906	50.6338	55.9186	80.28	69.4275	67.656	54.081	0.799353	0.0272688	0.610821	2.43582	0.708949
ILV3_YEAST Dihydroxy-acid dehydratase, mitochondrial	3.64015	3.20061	3.33069	2.27243	4.03085	5.7748	4.44329	48.38	62.8207	3.11097	4.74965	1.52674	0.0330448	0.704956	2.07839	0.675155
DHE4_YEAST NADP-specific glutamate dehydrogenase 1	7.21868	9.35338	10.9382	11.6464	16.8577	15.3723	11.8279	57.05	49.5389	9.78915	14.686	1.50023	0.0349245	0.71119	1.99273	0.665857
DHE5_YEAST NADP-specific glutamate dehydrogenase 2	11.7271	10.5097	10.8145	12.6412	14.91	12.2995	14.12	64.77	49.5959	11.4231	13.7765	1.20602	0.0412336	0.757418	1.71151	0.631202
RL9B_YEAST 60S ribosomal protein L9-B	8.63353	8.01181	10.54	12.804	6.86447	3.97976	6.89258	54.97	21.6436	9.99733	5.91227	0.591385	0.0426266	0.757418	1.63445	0.620414
MLS1_YEAST Malate synthase 1	16.9381	19.1147	16.1523	15.5823	27.6401	20.9894	19.9912	71.48	62.7513	16.9469	22.8736	1.34972	0.0435705	0.757418	1.62568	0.619146
RTN2_YEAST Reticulon-like protein 2	10.3517	4.12147	6.61854	7.41976	2.90381	3.78943	2.9157	46.31	44.3318	7.12787	3.20298	0.44936	0.0512111	0.757418	1.43411	0.589172
RL1A_YEAST 60S ribosomal protein L1-A	10.6885	8.80515	13.0488	10.2723	26.7831	14.4713	16.3668	48.85	24.4701	10.7037	19.2071	1.79444	0.0528268	0.757418	1.39692	0.582797
RS9A_YEAST 40S ribosomal protein S9-A	8.18465	5.16719	9.99202	9.63939	9.56549	17.1001	15.1068	61.93	22.4291	8.24581	13.9241	1.68863	0.0558801	0.757418	1.33326	0.571416
EIF3I_YEAST Eukaryotic translation initiation factor 3 subunit I	3.87876	2.85843	2.88187	2.78016	4.93148	8.39746	4.26108	76.66	38.7311	3.09981	5.86334	1.89152	0.0560698	0.757418	1.28731	0.562806
DCPS_YEAST m7GpppX diphosphatase	8.83525	6.33915	10.7863	11.8257	18.4576	11.5678	13.8903	52.57	40.7438	9.44659	14.6386	1.54961	0.0660639	0.757418	1.14883	0.534631
ADH3_YEAST Alcohol dehydrogenase 3, mitochondrial	7.84324	4.4689	6.08775	8.04522	18.6213	11.3339	8.72062	44.53	40.344	6.61128	12.8919	1.94999	0.0653506	0.757418	1.13137	0.530817
APE2_YEAST Aminopeptidase 2, mitochondrial	5.19638	6.46032	5.92858	6.11999	5.75411	4.00143	3.74408	45.69	107.687	5.92632	4.49988	0.759304	0.0682952	0.757418	1.09111	0.521785
ADY2_YEAST Accumulation of dyads protein 2	6.75831	7.26478	5.34667	5.15799	5.11844	4.54418	4.28474	34.63	30.7065	6.13194	4.64912	0.758181	0.0709617	0.757418	1.08325	0.51998
ARA1_YEAST D-arabinose dehydrogenase [NAD(P)+] heavy chain	3.93733	5.18665	5.89055	5.68267	8.22543	5.62162	7.38838	50.58	38.8592	5.1743	7.07848	1.36801	0.0691013	0.757418	1.0757	0.518234
IDHC_YEAST Isocitrate dehydrogenase [NADP] cytoplasmic	11.6928	12.569	11.6485	13.771	13.9286	13.6231	16.8868	59.47	46.533	12.4203	14.8128	1.19263	0.0718847	0.757418	1.04678	0.511427
ALDH3_YEAST Aldehyde dehydrogenase [NAD(P)+] 2	20.9599	23.9836	22.8057	19.4477	20.549	16.3202	18.0351	71.15	55.3504	21.7992	18.3014	0.839544	0.0760554	0.757418	0.975533	0.493808	No evidence
ACS1_YEAST Acetyl-coenzyme A synthetase 1	23.7836	23.7171	22.9373	29.0476	47.8752	32.4971	28.5278	81.07	79.0914	24.8714	36.3	1.45951	0.0796811	0.757418	0.967312	0.491692
COX6_YEAST Cytochrome c oxidase subunit 6, mitochondrial	10.2764	17.0463	6.23046	8.83497	0.973946	6.18121	4.756	58.11	17.3309	10.597	3.97038	0.374669	0.0799176	0.757418	0.95378	0.488172
RL18A_YEAST 60S ribosomal protein L18-A	3.43983	5.70597	4.19943	2.46556	10.5629	5.70727	5.73009	48.93	20.5505	3.9527	7.33341	1.85529	0.0845738	0.757418	0.900098	0.473711
METK1_YEAST S-adenosylmethionine synthase 1	10.8716	8.01181	9.27435	6.70566	6.86447	6.25963	6.16592	69.11	41.7921	8.71586	6.43001	0.737736	0.0853617	0.757418	0.888993	0.470618
RL33B_YEAST 60S ribosomal protein L33-B	13.1323	1.35381	3.29657	15.4665	18.6642	14.8233	18.7406	37.38	12.1606	8.3123	17.4094	2.09441	0.087654	0.757418	0.886786	0.469998
CBS_YEAST Cystathionine beta-synthase	24.4996	20.6978	20.0905	23.2475	17.0735	14.4385	21.4583	78.7	55.9874	22.1339	17.6568	0.797727	0.0874967	0.757418	0.886139	0.469816
ODO1_YEAST 2-oxoglutarate dehydrogenase, mitochondrial	7.0329	7.22419	8.14177	8.28294	14.6923	9.89857	8.51382	53.35	114.345	7.67045	11.0349	1.43863	0.0909796	0.757418	0.867511	0.464528
EMI2_YEAST Putative glucokinase-2	11.8367	16.6559	19.2806	17.3826	14.2707	8.2736	11.3792	50.4	55.8856	16.2889	11.3078	0.694203	0.0894292	0.757418	0.865463	0.46394
RL16A_YEAST 60S ribosomal protein L16-A	17.5499	24.6953	21.4254	14.6179	16.8029	12.2671	11.1266	59.3	22.1874	19.5721	13.3988	0.684588	0.0934223	0.757418	0.852203	0.460102
RS9B_YEAST 40S ribosomal protein S9-B	12.8546	7.73023	18.8234	15.1393	17.4023	19.9827	22.0033	61.54	22.2851	13.6369	19.7961	1.45166	0.0922829	0.757418	0.849429	0.459292
CALM_YEAST Calmodulin	1.56065	5.21278	1.90528	6.08134	0	0	1.99234	31.97	16.1249	3.69001	0.664115	0.179976	0.0938253	0.757418	0.834784	0.454977
BFR1_YEAST Nuclear segregation protein BFR1	5.31142	4.67007	7.36923	6.25548	7.05466	8.42612	7.08354	57.87	54.6064	5.90155	7.52144	1.27449	0.0961143	0.757418	0.834273	0.454825
SODM_YEAST Superoxide dismutase [Mn], mitochondrial	2.33152	2.35374	1.73229	2.74592	2.96431	2.82387	4.89069	63.52	25.7582	2.29087	3.55962	1.55383	0.0921745	0.757418	0.827277	0.452738
PDC6_YEAST Pyruvate decarboxylase isozyme 3	14.6238	22.7817	10.8653	7.27815	25.122	19.4951	22.6695	66.43	61.5423	13.8872	22.4289	1.61507	0.0952871	0.757418	0.81023	0.447584
RGI1_YEAST Respiratory growth induced protein 1	2.68582	0.668732	1.62839	0.474799	5.61092	2.21307	2.79792	51.55	18.9774	1.36444	3.54064	2.59495	0.0960569	0.757418	0.807455	0.446736
STI1_YEAST Heat shock protein STI1	14.3721	17.1965	14.5314	20.0618	13.1805	10.4681	14.5292	51.27	66.224	16.5405	12.7259	0.769381	0.0975196	0.757418	0.807046	0.446611
OAT_YEAST Ornithine aminotransferase	9.08015	11.9613	14.9135	10.6941	18.9692	13.9984	14.2054	72.17	46.0568	11.6623	15.7243	1.34831	0.0972223	0.757418	0.806135	0.446331
FKBP_YEAST FK506-binding protein 1	26.4966	34.904	14.371	18.9919	16.7303	9.69957	10.2236	65.79	12.1503	23.6909	12.2178	0.515718	0.0978494	0.757418	0.797791	0.443762
ATPF_YEAST ATP synthase subunit 4, mitochondrial	10.471	9.38394	17.5116	14.5375	9.05701	7.19315	9.09409	47.13	26.9083	12.976	8.44808	0.651053	0.103767	0.757418	0.772752	0.435905
GSP2_YEAST GTP-binding nuclear protein GSP2/CNR2	19.6926	14.1291	20.9387	20.1997	17.7943	12.1614	6.61775	45.91	24.9747	18.74	12.1911	0.650539	0.101497	0.757418	0.7693	0.434805
SYFA_YEAST Phenylalanine--tRNA ligase alpha subunit	5.36904	3.38962	3.66691	3.53751	3.39007	2.47494	2.60866	49.11	57.4753	3.99077	2.82456	0.707773	0.108415	0.757418	0.754216	0.429945
SYH_YEAST Isoform Cytoplasmic of Histidine--tRNA ligase, mitochondrial GN=HTS1	6.2587	3.13785	2.30937	2.22787	4.8428	5.72601	7.98994	55.7	57.7148	3.48345	6.18625	1.7759	0.105197	0.757418	0.731925	0.422608
GABAT_YEAST 4-aminobutyrate aminotransferase	4.60904	6.57916	4.84208	7.08313	7.02882	7.64717	7.0576	67.52	52.9129	5.77835	7.24453	1.25374	0.108265	0.757418	0.730313	0.42207
RS10B_YEAST 40S ribosomal protein S10-B	9.22995	4.6275	11.2681	10.8705	11.735	15.314	11.7831	58.1	12.7305	8.99902	12.944	1.43838	0.113138	0.757418	0.727096	0.420993
AHA1_YEAST Hsp90 co-chaperone AHA1	6.62186	5.03412	2.83936	2.73916	1.46852	2.50063	2.42284	62.29	39.4111	4.30863	2.13067	0.494512	0.114574	0.757418	0.71393	0.416546
RS29B_YEAST 40S ribosomal protein S29-B	16.626	13.6964	67.1561	32.1743	5.21348	6.80352	1.58219	66.07	6.72331	32.4132	4.53306	0.139852	0.113978	0.757418	0.705299	0.413593
6PGD1_YEAST 6-phosphogluconate dehydrogenase, decarboxylating 1	11.3509	15.8413	12.7382	14.4863	25.6959	15.3681	16.5328	66.46	53.5093	13.6042	19.1989	1.41125	0.118296	0.757418	0.695384	0.410163
RS21B_YEAST 40S ribosomal protein S21-B	12.7697	12.8914	9.4877	22.1064	0	6.40362	11.9002	56.32	9.75391	14.3138	6.10127	0.426252	0.115182	0.757418	0.689031	0.407944
FHP_YEAST Flavohemoprotein	12.3582	10.1806	9.77686	8.29923	14.7212	14.3983	10.2236	58.4	44.6181	10.1537	13.1144	1.29159	0.117324	0.757418	0.686571	0.407081
GLRX2_YEAST Isoform Cytoplasmic of Glutaredoxin-2 GN=GRX2	5.26621	8.73554	3.19285	10.1911	1.65134	4.33927	3.33876	52.29	11.9572	6.84642	3.10979	0.454221	0.120702	0.757418	0.683774	0.406096
ALF_YEAST Fructose-bisphosphate aldolase	108.468	133.739	101.995	101.887	122.953	130.578	134.304	96.66	39.5957	111.522	129.279	1.15922	0.116783	0.757418	0.679257	0.404498
VATC_YEAST V-type proton ATPase subunit C	5.44526	4.13964	3.04666	5.44021	11.3756	5.21397	6.59187	52.55	44.1611	4.51794	7.72716	1.71033	0.118635	0.757418	0.673914	0.402598
PST2_YEAST Protoplast secreted protein 2	15.0176	20.7684	9.90506	12.0326	9.48225	8.41839	9.52107	44.95	20.9525	14.4309	9.14057	0.633402	0.11814	0.757418	0.673717	0.402527
DOHH_YEAST Deoxyhypusine hydroxylase	6.38389	4.38447	4.21059	2.27243	2.74226	1.58986	2.75349	55.08	36.1423	4.31284	2.36187	0.547636	0.120915	0.757418	0.668471	0.400649
PSA7_YEAST Probable proteasome subunit alpha type-7	3.25639	5.40166	2.90205	3.83518	1.02112	3.50122	2.06454	51.74	31.5167	3.84882	2.19562	0.570467	0.121728	0.757418	0.663591	0.398891
CYPC_YEAST Peptidyl-prolyl cis-trans isomerase C, mitochondrial	5.24957	1.79054	4.36002	4.20616	0.681559	2.94275	2.26424	43.41	19.9061	3.90157	1.96285	0.503092	0.121296	0.757418	0.662	0.398315
HSP60_YEAST Heat shock protein 60, mitochondrial	20.915	16.807	21.8741	18.8774	19.6033	14.7637	10.7538	60.14	60.7139	19.6184	15.0403	0.766642	0.129126	0.784748	0.639427	0.390031
THO1_YEAST Protein THO1	5.26621	2.64025	0.965016	6.20223	0.499107	1.31151	1.65811	62.39	24.1233	3.76843	1.15624	0.306823	0.131375	0.784748	0.633543	0.387834
RS3_YEAST 40S ribosomal protein S3	26.9269	40.228	36.2819	41.9831	50.6632	43.1749	40.3981	75.42	26.4862	36.355	44.7454	1.23079	0.13642	0.788399	0.626922	0.385343
IF4B_YEAST Eukaryotic translation initiation factor 4B	6.04652	10.0299	5.53248	7.12123	1.65134	5.66215	5.48601	70.87	48.4931	7.18253	4.2665	0.594011	0.1311	0.784748	0.612247	0.379748
RUVB1_YEAST RuvB-like protein 1	5.4508	3.10574	4.2308	5.59117	1.48865	3.91175	3.45579	56.16	50.4219	4.59463	2.95206	0.642503	0.137159	0.788399	0.603899	0.376519
GYS2_YEAST Glycogen [starch] synthase isoform 2	3.37691	1.1518	3.65973	2.32836	4.79941	4.57203	2.93285	35.75	80.0285	2.6292	4.10143	1.55995	0.137958	0.788399	0.602003	0.375781
DLDH_YEAST Dihydrolipoyl dehydrogenase, mitochondrial	10.9611	22.8957	16.8506	11.8666	11.372	9.03177	9.38971	53.91	53.9764	15.6435	9.93117	0.634844	0.144135	0.788399	0.586604	0.369723
TPS1_YEAST Alpha,alpha-trehalose-phosphate synthase [UDP-forming] 56 kDa subunit	3.08793	8.05656	3.14291	2.47416	6.45094	7.70505	6.47735	59.19	56.1125	4.19039	6.87778	1.64132	0.148436	0.788399	0.585059	0.369109
RL33A_YEAST 60S ribosomal protein L33-A	13.1323	14.8199	6.63796	21.1873	18.6642	19.3423	22.966	37.38	12.1466	13.9444	20.3242	1.45752	0.146119	0.788399	0.569178	0.362724
ASNS2_YEAST Asparagine synthetase [glutamine-hydrolyzing] 2	2.40589	2.71506	2.44873	2.36232	5.92496	3.54359	2.39913	44.06	64.5522	2.483	3.95589	1.59319	0.152726	0.788399	0.551651	0.355525
KAD2_YEAST Adenylate kinase	2.53451	2.55867	4.54816	4.38765	13.912	5.48719	4.222	43.69	24.2395	3.50725	7.87372	2.24498	0.157494	0.788399	0.54283	0.351841
YP225_YEAST Protein PBDC1 homolog	7.67989	17.4514	9.3758	9.04492	0.997091	8.66877	6.67	68.49	17.4338	10.888	5.44529	0.500118	0.15521	0.788399	0.540633	0.350916
RS20_YEAST 40S ribosomal protein S20	41.4244	31.492	35.7659	41.3859	22.1878	39.6648	22.2787	77.69	13.8985	37.517	28.0438	0.747495	0.153571	0.788399	0.532386	0.347423
DHE2_YEAST NAD-specific glutamate dehydrogenase	5.24957	3.26666	5.00606	5.15449	6.42038	4.83533	6.19584	53.85	124.254	4.6692	5.81718	1.24586	0.158832	0.788399	0.525188	0.344343
RL38_YEAST 60S ribosomal protein L38	9.38368	25.5762	18.8234	18.1591	19.6033	1.16058	2.95452	46.15	8.8211	17.9856	7.90614	0.439581	0.169991	0.788399	0.509024	0.33732
ATPA_YEAST ATP synthase subunit alpha, mitochondrial	27.4053	24.0961	20.0623	24.1905	24.7634	16.9244	16.613	69.17	58.5723	23.9385	19.4336	0.811812	0.175224	0.788399	0.507791	0.336778
ABP1_YEAST Actin-binding protein	5.10349	6.72283	3.79183	4.7732	3.94893	4.20519	3.59255	59.63	65.5364	5.09784	3.91556	0.768082	0.169025	0.788399	0.507569	0.336681
HSP7F_YEAST Heat shock protein homolog SSE1	10.2167	12.9879	11.7139	12.0326	15.1983	12.9908	11.9893	66.96	77.3185	11.7378	13.3928	1.141	0.174004	0.788399	0.500923	0.333744
BCA1_YEAST Branched-chain-amino-acid aminotransferase, mitochondrial	8.22063	15.361	5.61447	7.41976	15.1114	12.5377	12.279	63.1	43.5686	9.15397	13.3094	1.45395	0.176593	0.788399	0.500401	0.333511
GPX3_YEAST Glutathione peroxidase-like peroxiredoxin HYR1	6.35012	4.36128	5.27408	5.08796	0.824444	3.55969	5.51509	38.04	18.6296	5.26836	3.29974	0.626332	0.17255	0.788399	0.49924	0.332996
SYNC_YEAST Asparagine--tRNA ligase, cytoplasmic	2.54242	4.97154	4.88193	5.35236	8.354	4.71543	5.8017	45.49	62.1676	4.43706	6.29037	1.41769	0.176383	0.788399	0.496753	0.331887
SEC4_YEAST Ras-related protein SEC4	5.3937	4.4433	6.58476	6.35238	5.59591	4.44431	1.69825	49.77	23.491	5.69353	3.91282	0.68724	0.175165	0.788399	0.491685	0.329617
BLH1_YEAST Isoform Cytoplasmic of Cysteine proteinase 1, mitochondrial GN=LAP3	0.448622	2.46216	0.547689	1.27612	6.24387	2.95395	0.941048	50	52.0558	1.18365	3.37962	2.85526	0.178816	0.788399	0.489632	0.328693
GSP1_YEAST GTP-binding nuclear protein GSP1/CNR1	19.8481	11.309	18.1607	20.3592	17.9348	10.3979	5.44284	45.66	24.7947	17.4193	11.2585	0.646325	0.176639	0.788399	0.487778	0.327857
ARPC4_YEAST Actin-related protein 2/3 complex subunit 4	3.97717	4.01507	7.13699	6.88512	5.05659	3.27712	2.52151	48.54	19.9033	5.50359	3.61841	0.657463	0.179407	0.788399	0.478044	0.32343
PFKA2_YEAST ATP-dependent 6-phosphofructokinase subunit beta	5.47649	7.41299	7.11901	6.86778	7.41397	7.06273	8.71016	54.54	104.552	6.71907	7.72895	1.1503	0.185539	0.788399	0.477219	0.323052
TIM9_YEAST Mitochondrial import inner membrane translocase subunit TIM9	1.16652	6.40217	1.42411	1.37385	0	0	0.739567	31.03	10.195	2.59166	0.246522	0.0951213	0.183129	0.788399	0.47556	0.322291
NDI1_YEAST Rotenone-insensitive NADH-ubiquinone oxidoreductase, mitochondrial	3.42249	3.27637	4.17826	2.8507	6.06521	5.38473	2.89512	65.69	57.2143	3.43195	4.78169	1.39328	0.181546	0.788399	0.474344	0.321732
ENO1_YEAST Enolase 1	210.942	210.556	180.419	185.053	186.593	159.368	187.357	92.22	46.7873	196.743	177.773	0.903581	0.18466	0.788399	0.472291	0.320787
SYSC_YEAST Serine--tRNA ligase, cytoplasmic	13.5671	14.4207	16.5631	17.2529	16.357	11.1791	9.99551	70.13	53.2761	15.4509	12.5105	0.809692	0.188468	0.788399	0.470299	0.319866
BMH1_YEAST Protein BMH1	43.5902	53.5143	42.6783	37.9951	46.797	28.8052	27.636	75.28	30.0728	44.4445	34.4128	0.774287	0.181533	0.788399	0.47022	0.31983
KAPR_YEAST cAMP-dependent protein kinase regulatory subunit	5.71086	3.73606	5.99961	8.77639	10.2666	9.47528	5.94921	56.97	47.19	6.05573	8.56369	1.41415	0.19006	0.788399	0.46757	0.318602
RS23A_YEAST 40S ribosomal protein S23-A	1.59799	5.33752	3.92827	3.78964	6.72209	4.3565	4.92713	47.59	16.0279	3.66335	5.33524	1.45638	0.185989	0.788399	0.466815	0.318251
HSP12_YEAST 12 kDa heat shock protein	35.0845	47.4904	21.2714	41.3204	36.3998	14.3569	18.151	56.88	11.6857	36.2917	22.9692	0.632906	0.188161	0.788399	0.46669	0.318193
RL26B_YEAST 60S ribosomal protein L26-B	32.3237	73.4509	32.8993	38.0689	27.9587	26.6342	24.158	60.63	14.2261	44.1857	26.2503	0.59409	0.18525	0.788399	0.463333	0.316629
GUAA_YEAST GMP synthase [glutamine-hydrolyzing]	3.28857	3.14817	2.83936	2.73916	5.82789	4.62855	2.42284	45.91	58.4453	3.00381	4.29309	1.42921	0.188929	0.788399	0.460345	0.31523
6PGD2_YEAST 6-phosphogluconate dehydrogenase, decarboxylating 2	2.60158	5.17626	5.21869	5.03452	4.43499	7.09249	6.54568	57.11	53.8887	4.50776	6.02439	1.33645	0.194747	0.795955	0.457364	0.31383
OM45_YEAST Mitochondrial outer membrane protein OM45	8.22063	11.9988	8.83081	9.68177	6.53618	8.52963	8.82943	61.83	44.5535	9.68301	7.96508	0.822583	0.195435	0.795955	0.456948	0.313634
PUR92_YEAST Bifunctional purine biosynthesis protein ADE17	12.5933	17.0463	16.3703	13.8962	18.4742	14.6723	19.2835	78.04	65.2228	14.9766	17.4767	1.16694	0.204597	0.818388	0.437715	0.304452
IF2A_YEAST Eukaryotic translation initiation factor 2 subunit alpha	1.47309	2.44355	2.64345	4.55845	8.08581	2.44411	4.54202	47.37	34.6958	2.77964	5.02398	1.80742	0.213506	0.838806	0.428161	0.299799
RS17A_YEAST 40S ribosomal protein S17-A	39.3437	56.1611	29.2319	33.8252	40.8187	16.0998	21.465	58.09	15.7787	39.6405	26.1279	0.65912	0.20904	0.828759	0.427181	0.299318
AATC_YEAST Aspartate aminotransferase, cytoplasmic	9.30631	9.39501	5.95014	6.67045	7.20096	5.35835	5.90016	71.05	46.0286	7.83048	6.15316	0.785795	0.203908	0.818388	0.426717	0.29909
MSC1_YEAST Meiotic sister chromatid recombination protein 1	8.79184	6.59729	9.77686	5.37812	6.06521	4.81704	6.62518	48.54	59.5518	7.63603	5.83581	0.764247	0.215319	0.838806	0.424443	0.297971
CAP_YEAST Adenylyl cyclase-associated protein	3.27779	3.13785	1.83394	2.22787	4.8428	3.60361	2.4149	51.9	57.486	2.61936	3.62044	1.38218	0.222094	0.848424	0.409688	0.290623
KGUA_YEAST Guanylate kinase	5.00963	11.3837	4.16074	4.01391	2.15194	4.12785	3.17609	54.55	20.6246	6.14199	3.15196	0.513182	0.220741	0.848424	0.404119	0.287809
HBT1_YEAST Protein HBT1	5.98371	12.239	10.8576	10.9423	9.22707	7.00688	6.40803	60.61	113.548	10.0057	7.54733	0.754306	0.225942	0.848424	0.403774	0.287635
EF3A_YEAST Elongation factor 3A	11.8652	5.50929	6.9259	5.9313	16.2354	6.71377	11.5599	67.24	115.872	7.55791	11.503	1.52199	0.22915	0.848424	0.400633	0.286037
RL12A_YEAST 60S ribosomal protein L12-A	20.5723	34.1252	20.9387	24.2289	23.2191	16.9512	17.8671	64.85	17.8117	24.9663	19.3458	0.774878	0.227081	0.848424	0.396605	0.283978
NNRE_YEAST NAD(P)H-hydrate epimerase	4.27473	5.17626	1.57731	1.52165	2.69911	5.7876	7.71628	55.69	27.5033	3.13749	5.401	1.72144	0.228209	0.848424	0.395439	0.283379
EIF3G_YEAST Eukaryotic translation initiation factor 3 subunit G	8.57146	1.77927	2.15167	2.07573	0.336349	1.45225	1.1174	40.88	30.4825	3.64453	0.968665	0.265786	0.231437	0.849865	0.394706	0.283003
IPB2_YEAST Protease B inhibitor 2	10.041	8.27172	29.6067	39.1265	10.4174	8.2736	10.4601	72	8.58452	21.7615	9.71703	0.446525	0.235879	0.855014	0.391399	0.281299
FAS1_YEAST Fatty acid synthase subunit beta	6.36509	6.36718	4.85951	4.35594	8.61695	6.76348	5.20402	54.41	228.547	5.48693	6.86148	1.25051	0.23877	0.855014	0.391361	0.281279
RL10_YEAST 60S ribosomal protein L10	37.6186	20.6065	15.1658	14.6306	30.5929	36.8427	26.0581	68.33	25.3454	22.0053	31.1646	1.41623	0.240473	0.855014	0.391341	0.281269
RS21A_YEAST 40S ribosomal protein S21-A	12.7697	6.40217	9.4877	22.1064	0	6.40362	11.9002	56.32	9.73989	12.6915	6.10127	0.480738	0.239951	0.855014	0.385512	0.278245
RL26A_YEAST 60S ribosomal protein L26-A	26.9484	53.6182	32.8993	31.7382	36.4823	22.205	17.0852	60.63	14.2251	36.301	25.2575	0.695779	0.251393	0.866582	0.382982	0.276925
RIM1_YEAST Single-stranded DNA-binding protein RIM1, mitochondrial	0.54639	9.92164	7.30205	10.3545	1.14146	4.92844	3.79208	34.82	15.3767	7.03114	3.28733	0.467538	0.244414	0.862184	0.371332	0.270782
SIS1_YEAST Protein SIS1	8.74877	9.22672	4.61977	7.7225	6.27793	5.40289	6.30364	54.83	37.5667	7.57944	5.99482	0.790932	0.260641	0.866582	0.368235	0.269131
RS25B_YEAST 40S ribosomal protein S25-B	17.7032	21.4368	35.5122	27.2061	26.9975	14.5871	11.2238	34.26	12.0018	25.4646	17.6028	0.691267	0.25358	0.866582	0.367572	0.268777
PFKA1_YEAST ATP-dependent 6-phosphofructokinase subunit alpha	8.56247	12.2225	8.9954	7.79016	10.8864	11.1791	10.5839	61.4	107.903	9.39262	10.8831	1.15869	0.25632	0.866582	0.366742	0.268333
PDC5_YEAST Pyruvate decarboxylase isozyme 2	8.89994	4.83515	4.74799	1.57333	4.3066	9.23448	10.444	31.79	61.873	5.0141	7.99504	1.59451	0.264168	0.866582	0.364977	0.267387
EF2_YEAST Elongation factor 2	22.6824	22.4128	20.2143	21.7991	25.8349	19.9009	27.1303	76.84	93.2302	21.7771	24.2887	1.11533	0.259127	0.866582	0.360536	0.264995
RS2_YEAST 40S ribosomal protein S2	13.3832	25.4894	14.0599	18.0975	13.885	14.3894	12.472	65.75	27.433	17.7575	13.5821	0.764867	0.26451	0.866582	0.359572	0.264474
ACH1_YEAST Acetyl-CoA hydrolase	9.19968	9.28736	10.2795	9.03305	14.5174	8.93601	10.4258	72.62	58.675	9.44989	11.2931	1.19505	0.255335	0.866582	0.356358	0.262731
MRP8_YEAST Uncharacterized protein MRP8	12.6191	8.6668	10.4807	20.3592	7.96781	5.61759	12.5836	74.89	25.082	13.0315	8.723	0.66938	0.272145	0.873283	0.355294	0.262153
SEC13_YEAST Protein transport protein SEC13	1.53354	0.232379	4.91909	0.545883	1.94975	5.12339	3.94208	74.41	33.0226	1.80772	3.67174	2.03114	0.265678	0.866582	0.353556	0.261205
HS104_YEAST Heat shock protein 104	31.165	23.1939	24.309	26.5299	26.9565	21.9991	19.2738	76.1	101.972	26.2995	22.7431	0.864774	0.261404	0.866582	0.352058	0.260387
ADH2_YEAST Alcohol dehydrogenase 2	76.1049	70.0835	89.3754	82.8667	98.0009	77.8331	88.6247	81.32	36.7086	79.6076	88.1529	1.10734	0.272901	0.873283	0.35052	0.259544
SYG_YEAST Isoform Cytoplasmic of Glycine--tRNA ligase 1, mitochondrial GN=GRS1	7.77155	7.65038	10.211	11.3102	9.63491	6.89179	6.08846	59.82	75.2917	9.23578	7.53839	0.816216	0.279855	0.88686	0.348881	0.258645
GLYC_YEAST Serine hydroxymethyltransferase, cytosolic	17.6381	17.0254	11.4137	14.3677	27.6166	18.6059	13.5022	75.69	52.1856	15.1112	19.9082	1.31745	0.266938	0.866582	0.346984	0.257601
BIP_YEAST Endoplasmic reticulum chaperone BiP	4.43832	5.93167	9.13036	6.33363	3.70996	5.26687	5.85915	47.51	74.4223	6.4585	4.94533	0.765709	0.289288	0.88686	0.336547	0.251803
FOX2_YEAST Peroxisomal hydratase-dehydrogenase-epimerase	4.98659	1.52153	2.70459	2.91663	3.14859	6.03963	3.87428	65.67	98.6415	3.03233	4.35417	1.43591	0.290902	0.88686	0.330848	0.2486
ENO2_YEAST Enolase 2	210.942	205.796	180.419	177.687	171.283	176.765	192.604	95.2	46.885	193.711	180.217	0.93034	0.291211	0.88686	0.329508	0.247842
RL2A_YEAST 60S ribosomal protein L2-A	19.672	25.4894	16.3386	13.5637	17.0155	14.3894	13.9418	56.69	27.3919	18.7659	15.1156	0.805481	0.297448	0.88686	0.328364	0.247194
GLRX1_YEAST Glutaredoxin-1	8.51772	14.1291	3.14291	6.10522	0	7.01846	5.4002	74.55	12.3724	7.97375	4.13955	0.519148	0.294672	0.88686	0.327519	0.246715
NPT1_YEAST Nicotinate phosphoribosyltransferase	0.812859	2.71506	3.28332	3.16745	4.46179	5.12339	1.70509	49.42	48.9878	2.49467	3.76342	1.50858	0.304068	0.88686	0.325609	0.24563
YHI0_YEAST Putative proline--tRNA ligase YHR020W	6.29605	5.18665	8.32907	5.14875	6.53208	4.3647	3.99167	57.99	77.3374	6.24013	4.96282	0.795307	0.29922	0.88686	0.325205	0.2454
WTM1_YEAST Transcriptional modulator WTM1	13.7822	15.8743	14.156	13.6564	26.4665	11.3563	18.0794	75.52	48.353	14.3672	18.6341	1.29699	0.301769	0.88686	0.325096	0.245338
RL3_YEAST 60S ribosomal protein L3	16.9985	17.6335	17.4596	13.901	22.2076	20.2509	14.5616	60.98	43.7304	16.4981	19.0067	1.15205	0.302033	0.88686	0.324406	0.244944
RL19A_YEAST 60S ribosomal protein L19-A	22.2925	26.994	23.4197	30.145	28.3429	21.0904	14.1334	45.5	21.6911	25.7128	21.1889	0.824059	0.312623	0.88686	0.317022	0.240712
NACB1_YEAST Nascent polypeptide-associated complex subunit beta-1	1.39305	0.698415	0	0.495874	0.879585	0.346928	5.88395	50.32	17.0098	0.646834	2.37016	3.66424	0.306765	0.88686	0.316581	0.240457
TPS2_YEAST Trehalose-phosphatase	2.49558	4.13964	3.73357	4.69987	7.66329	5.40289	2.74156	39.51	102.912	3.76717	5.26925	1.39873	0.304245	0.88686	0.315878	0.240051
PYC1_YEAST Pyruvate carboxylase 1	3.59759	6.78204	4.39202	5.11595	8.54133	5.45049	5.00682	52.63	130.018	4.9719	6.33288	1.27373	0.318367	0.88686	0.315057	0.239576
CUB1_YEAST Cu(2+) suppressing and bleomycin sensitive protein 1	5.77662	0.875339	2.61206	4.14049	1.10241	2.49281	2.22889	41.02	62.7417	3.35113	1.94137	0.579318	0.324434	0.88686	0.312091	0.237858
IF2B_YEAST Eukaryotic translation initiation factor 2 subunit beta	5.44826	1.66239	2.01033	1.93938	0.314254	1.99443	2.10219	68.42	31.5546	2.76509	1.47029	0.531734	0.317775	0.88686	0.309472	0.236334
HOSM_YEAST Homocitrate synthase, mitochondrial	9.45743	11.2204	6.32856	7.00985	6.59077	6.27853	7.93776	72.05	48.5639	8.50406	6.93569	0.815574	0.313608	0.88686	0.306541	0.23462
SUCB_YEAST Succinate--CoA ligase [ADP-forming] subunit beta, mitochondrial	8.97031	16.5215	12.1593	16.8936	11.4049	10.8646	11.4516	51.29	46.8712	13.6362	11.2404	0.824305	0.334178	0.88686	0.304024	0.233143
SYRC_YEAST Arginine--tRNA ligase, cytoplasmic	5.42698	5.66546	9.54173	5.14961	10.2109	6.44009	7.64659	65.07	69.4808	6.44594	8.0992	1.25648	0.33209	0.88686	0.303207	0.232662
IDH1_YEAST Isocitrate dehydrogenase [NAD] subunit 1, mitochondrial	5.35067	3.67485	4.44399	4.28716	7.60459	3.67569	5.33563	51.94	39.2997	4.43916	5.53864	1.24768	0.337557	0.88686	0.29952	0.230485
HOSC_YEAST Homocitrate synthase, cytosolic isozyme	7.09491	7.76143	4.03983	5.51061	4.4798	6.58549	2.96645	68.93	47.0694	6.1017	4.67725	0.766548	0.330021	0.88686	0.299349	0.230384
RS15_YEAST 40S ribosomal protein S15	3.33596	5.53367	4.07262	3.9289	3.46103	4.5166	2.11499	35.92	15.9915	4.21779	3.3642	0.797623	0.335797	0.88686	0.299301	0.230355
OLA1_YEAST Obg-like ATPase 1	17.8586	23.0003	18.4947	24.4416	21.531	18.3485	15.1068	73.6	44.1462	20.9488	18.3288	0.874932	0.338677	0.88686	0.298454	0.229854
REE1_YEAST Regulation of enolase protein 1	8.11342	16.9474	12.4728	9.55551	12.9896	6.68532	6.47735	63.13	21.953	11.7723	8.71742	0.740504	0.343059	0.88686	0.29564	0.228181
NACA_YEAST Nascent polypeptide-associated complex subunit alpha	7.77155	9.41055	9.4877	11.9432	11.8517	6.40362	3.59675	47.13	18.6975	9.65326	7.28402	0.754565	0.344118	0.88686	0.293171	0.226707
CACP_YEAST Isoform Peroxisomal of Carnitine O-acetyltransferase, mitochondrial GN=CAT2	2.28667	3.21768	4.76844	2.69311	6.37381	3.5977	3.07357	45.53	74.6434	3.24148	4.34836	1.34148	0.348826	0.88686	0.292815	0.226494
YPR1_YEAST Putative reductase 1	6.84997	6.13883	8.36261	6.72591	9.73547	8.87766	5.94921	58.97	34.7333	7.01933	8.18745	1.16641	0.341145	0.88686	0.29279	0.226479
HSP73_YEAST Heat shock protein SSA3	33.31	39.8009	38.0036	31.7476	38.6717	28.3644	29.4117	67.8	70.5038	35.7156	32.1493	0.900147	0.360792	0.88686	0.291648	0.225795
THRC_YEAST Threonine synthase	3.411	5.65814	3.5325	4.66835	4.11242	1.98774	4.12926	60.9	57.4385	4.3175	3.40981	0.789764	0.341331	0.88686	0.290462	0.225084
GST1_YEAST Glutathione S-transferase 1	4.66016	2.3364	1.71953	2.7257	7.10678	2.80307	2.95452	36.33	26.7778	2.86045	4.28812	1.49911	0.354122	0.88686	0.290215	0.224935
DAK1_YEAST Dihydroxyacetone kinase 1	7.02913	10.6209	7.08223	8.27849	10.915	3.00829	3.67793	50.17	62.1679	8.25267	5.86707	0.71093	0.354686	0.88686	0.288398	0.223842
ALDH6_YEAST Magnesium-activated aldehyde dehydrogenase, cytosolic	17.9484	22.8167	19.2806	21.1386	24.7278	11.3339	13.5649	72.8	54.3798	20.2961	16.5422	0.815045	0.355476	0.88686	0.287929	0.22356
CARP_YEAST Saccharopepsin	9.82796	8.53792	14.7034	11.5748	18.3669	12.9493	9.96358	46.42	44.4711	11.161	13.7599	1.23286	0.362365	0.88686	0.287051	0.22303
RIR4_YEAST Ribonucleoside-diphosphate reductase small chain 2	7.88858	3.95499	3.79815	6.7821	10.0296	4.74496	7.35145	59.42	40.0288	5.60595	7.37533	1.31562	0.360892	0.88686	0.283044	0.220604
RL24A_YEAST 60S ribosomal protein L24-A	9.48843	15.7393	11.5837	8.15755	9.84415	7.8183	9.88445	41.94	17.6029	11.2423	9.1823	0.816767	0.359263	0.88686	0.282577	0.22032
IF5A1_YEAST Eukaryotic translation initiation factor 5A-1	4.60904	4.65297	5.62683	3.30361	14.1532	3.79777	4.29522	58.6	17.1033	4.54811	7.4154	1.63043	0.364707	0.88686	0.282484	0.220263
FPPS_YEAST Farnesyl pyrophosphate synthase	2.30301	2.78871	2.81157	2.71235	6.27793	3.11807	1.90523	40.91	40.4577	2.65391	3.76708	1.41945	0.357782	0.88686	0.282372	0.220195
KAR_YEAST NADPH-dependent alpha-keto amide reductase	10.7741	20.3109	9.85814	9.51024	25.5796	12.7047	13.1512	82.37	35.5384	12.6133	17.1452	1.35929	0.376096	0.88686	0.280827	0.219254
RS6A_YEAST 40S ribosomal protein S6-A	39.9211	18.3981	37.35	39.5567	52.1547	44.4458	29.6135	55.93	26.9799	33.8065	42.0713	1.24448	0.362257	0.88686	0.28045	0.219024
PDC1_YEAST Pyruvate decarboxylase isozyme 1	93.4567	77.8013	55.4744	62.3557	74.6984	83.6055	89.3052	73.89	61.4566	72.272	82.5363	1.14202	0.378526	0.88686	0.275659	0.216091
TKT2_YEAST Transketolase 2	4.44958	5.94671	7.19135	5.24045	5.09511	4.85373	5.11597	53.16	74.9827	5.70702	5.0216	0.879899	0.367281	0.88686	0.275455	0.215966
RT31_YEAST 37S ribosomal protein YMR-31, mitochondrial	2.12293	3.5215	2.59173	5.03452	4.43499	0.5287	1.34593	24.39	13.6801	3.31767	2.10321	0.633941	0.376547	0.88686	0.275393	0.215928
IF4A_YEAST ATP-dependent RNA helicase eIF4A	16.4086	11.8942	12.5274	9.59731	13.0464	13.5204	17.0935	64.56	44.669	12.6069	14.5534	1.15441	0.372076	0.88686	0.275354	0.215904
ATPO_YEAST ATP synthase subunit 5, mitochondrial	13.3469	15.0621	11.0853	10.6941	11.5446	10.9976	11.5918	59.91	22.8004	12.5471	11.378	0.906825	0.381873	0.88686	0.274894	0.215621
OYE2_YEAST NADPH dehydrogenase 2	12.3049	18.4934	13.6107	13.1303	20.9765	15.4796	13.7543	71.25	44.9828	14.3848	16.7368	1.1635	0.382764	0.88686	0.272572	0.21419
VATG_YEAST V-type proton ATPase subunit G	2.42048	19.5266	0.893121	5.74016	5.05659	0.602803	1.53458	38.6	12.705	7.14508	2.39799	0.335614	0.399315	0.88686	0.272286	0.214013
PYR1_YEAST Protein URA2	7.02393	6.20874	5.90383	6.3904	6.77108	5.92706	5.00035	57.95	244.887	6.38172	5.8995	0.924436	0.388804	0.88686	0.271574	0.213573
APA1_YEAST Protein APA1	3.5235	2.22448	4.30157	6.40371	5.64112	2.9033	8.32584	58.88	36.4691	4.11331	5.62342	1.36713	0.407265	0.88686	0.271343	0.21343
MBF1_YEAST Multiprotein-bridging factor 1	12.9527	12.0199	8.84635	11.6908	15.138	5.97075	4.59407	53.64	16.3938	11.3775	8.56759	0.753033	0.386076	0.88686	0.270626	0.212987
SYTC_YEAST Threonine--tRNA ligase, cytoplasmic	5.17572	5.22505	4.77293	4.60449	6.58044	7.62321	3.56972	42.37	84.4665	4.94455	5.92446	1.19818	0.386179	0.88686	0.268923	0.21193
RIR2_YEAST Ribonucleoside-diphosphate reductase small chain 1	18.8677	22.505	19.6866	17.4579	28.3429	16.7318	22.3076	57.14	46.1182	19.6293	22.4608	1.14425	0.399302	0.88686	0.267192	0.210854
YN034_YEAST Uncharacterized protein YNR034W-A GN=YNR034W-A PE=1 SV=1	34.4007	34.7285	25.5592	24.6572	31.9276	34.7364	32.0584	84.69	10.7747	29.8364	32.9075	1.10293	0.398402	0.88686	0.267023	0.210748
RL9A_YEAST 60S ribosomal protein L9-A	6.61642	8.01181	13.2724	15.6908	10.0901	3.97976	10.1314	54.97	21.5556	10.8979	8.06709	0.740246	0.397568	0.88686	0.265544	0.209826
PABP_YEAST Polyadenylate-binding protein, cytoplasmic and nuclear	8.53047	13.0073	14.0714	17.5389	11.1446	10.8467	11.8007	53.9	64.304	13.287	11.264	0.847745	0.402026	0.88686	0.26487	0.209405
EF1G2_YEAST Elongation factor 1-gamma 2	8.53558	11.0597	10.4204	10.0527	15.8295	11.5564	8.13837	53.64	46.4909	10.0171	11.8414	1.18212	0.396126	0.88686	0.262032	0.207627
GIS2_YEAST Zinc finger protein GIS2	0	4.86495	1.77814	5.67555	0	3.97078	0.279097	41.18	17.0915	3.07966	1.41663	0.459995	0.421371	0.88686	0.259694	0.206156
VATA_YEAST V-type proton ATPase catalytic subunit A	10.1058	11.75	12.8369	10.0559	12.6771	7.34973	9.49346	61.91	118.562	11.1872	9.84011	0.87959	0.416686	0.88686	0.259193	0.205841
ZUO1_YEAST Zuotin	5.32935	10.1502	6.5062	9.22597	8.1273	8.84229	10.3872	54.97	48.9901	7.80292	9.11894	1.16866	0.405487	0.88686	0.258792	0.205588
GTO2_YEAST Glutathione S-transferase omega-like 2	4.2548	5.75931	3.36609	1.2359	2.19225	1.74111	3.81423	71.35	43.2467	3.65403	2.58253	0.706763	0.425734	0.88686	0.258232	0.205234
PLR1_YEAST Putative pyridoxal reductase	5.75857	6.49857	4.78277	6.7821	10.0296	5.59352	5.74238	50.44	38.5766	5.9555	7.12183	1.19584	0.419559	0.88686	0.258226	0.20523
SSB1_YEAST Ribosome-associated molecular chaperone SSB1	41.775	23.5932	28.5312	22.9472	28.0244	20.0954	24.8736	67.7	66.5606	29.2116	24.3311	0.832926	0.41694	0.88686	0.258052	0.20512
EF1B_YEAST Elongation factor 1-beta	5.80691	4.7837	9.25045	6.83903	6.02461	4.78479	6.04927	87.86	22.613	6.67002	5.61956	0.842509	0.415955	0.88686	0.257633	0.204856
SYFB_YEAST Phenylalanine--tRNA ligase beta subunit	4.52578	7.50733	5.52519	5.95837	6.43224	5.10853	3.20748	54.12	67.3224	5.87917	4.91608	0.836187	0.410568	0.88686	0.257293	0.204641
PMG1_YEAST Phosphoglycerate mutase 1	98.1	162.727	149.055	174.609	111.46	131.273	139.179	79.76	27.5916	146.123	127.304	0.871214	0.412957	0.88686	0.256568	0.204182
RL24B_YEAST 60S ribosomal protein L24-B	9.48843	15.7393	8.45596	8.15755	9.84415	7.8183	7.84957	41.94	17.5369	10.4603	8.50401	0.812978	0.411128	0.88686	0.256463	0.204115
ATP7_YEAST ATP synthase subunit d, mitochondrial	3.85954	1.93501	1.42411	1.37385	4.90704	0.961189	3.59675	56.32	19.7974	2.14813	3.15499	1.46872	0.43677	0.88686	0.255581	0.203556
RL22A_YEAST 60S ribosomal protein L22-A	0.660058	7.29441	0.805814	5.17903	9.18661	1.79947	6.73357	61.16	13.685	3.48483	5.90655	1.69493	0.40508	0.88686	0.254855	0.203095
PP12_YEAST Serine/threonine-protein phosphatase PP1-2	4.66016	4.70458	8.36261	4.35856	4.32515	12.7047	5.94921	48.4	35.884	5.52148	7.65968	1.38725	0.417963	0.88686	0.254582	0.202922
GLNA_YEAST Glutamine synthetase	4.2548	4.57366	3.36609	3.24729	8.88865	4.95722	2.20123	42.7	41.7393	3.86046	5.34903	1.38559	0.413302	0.88686	0.253777	0.20241
TSA1_YEAST Peroxiredoxin TSA1	50.5656	45.316	46.6304	36.2437	57.0711	28.3455	24.216	93.37	21.5763	44.6889	36.5442	0.817747	0.423905	0.88686	0.252329	0.201488
CISY2_YEAST Citrate synthase, peroxisomal	6.26458	5.81345	5.86111	4.12755	6.10395	5.81477	6.12894	58.91	51.3814	5.51667	6.01589	1.09049	0.419	0.88686	0.2501	0.200064
ETR1_YEAST Enoyl-[acyl-carrier-protein] reductase, mitochondrial	4.06337	5.50019	4.04799	7.86336	5.50092	3.34815	4.23297	46.84	42.0408	5.36873	4.36068	0.812237	0.433685	0.88686	0.250013	0.200008
SUCA_YEAST Succinate--CoA ligase [ADP-forming] subunit alpha, mitochondrial	4.25232	4.29285	4.12261	3.97712	3.94663	3.50384	7.97946	44.38	35.0104	4.16123	5.14331	1.23601	0.448305	0.88686	0.249186	0.199479
RS16A_YEAST 40S ribosomal protein S16-A	41.4244	68.7144	57.4734	36.5651	55.0201	43.6974	26.2629	73.43	15.8377	51.0443	41.6601	0.816155	0.440354	0.88686	0.249021	0.199373
VDAC1_YEAST Mitochondrial outer membrane protein porin 1	8.10636	18.4205	13.557	13.0786	23.1988	13.4498	12.8445	80.21	30.4095	13.2906	16.4977	1.24131	0.432044	0.88686	0.248022	0.198732
METE_YEAST 5-methyltetrahydropteroyltriglutamate--homocysteine methyltransferase	5.21889	9.38092	7.45473	10.0995	12.7566	7.50716	8.38966	63.89	85.8067	8.03851	9.55114	1.18817	0.456522	0.88686	0.247323	0.198283
MMF1_YEAST Protein MMF1, mitochondrial	5.28713	0.801166	1.95087	3.78964	6.72209	2.65134	3.35202	56.55	15.8983	2.9572	4.24182	1.4344	0.451734	0.88686	0.244257	0.196308
CDC48_YEAST Cell division control protein 48	6.9551	7.47632	12.006	7.67467	8.65516	7.6841	5.28905	52.58	91.9387	8.52801	7.20943	0.845383	0.45186	0.88686	0.242854	0.1954
YMY0_YEAST UPF0659 protein YMR090W	3.58497	2.46216	1.81208	4.22216	7.48931	2.95395	2.27285	65.64	24.867	3.02034	4.2387	1.40338	0.457181	0.88686	0.242428	0.195124
RL20A_YEAST 60S ribosomal protein L20-A	15.9642	21.6092	27.5576	30.8936	27.2147	24.8167	30.3408	51.16	20.4239	24.0061	27.4574	1.14377	0.440871	0.88686	0.24222	0.194989
HSP74_YEAST Heat shock protein SSA4	20.6554	25.6795	21.9624	20.1816	21.4297	18.5543	22.2368	63.08	69.6086	22.1197	20.7403	0.937637	0.464972	0.88686	0.241988	0.194839
THIL_YEAST Acetyl-CoA acetyltransferase	10.1282	10.2248	11.0612	9.47277	14.7852	9.26621	10.268	70.1	41.7027	10.2218	11.4398	1.11916	0.445551	0.88686	0.24145	0.19449
LEU1_YEAST 2-isopropylmalate synthase	8.84093	14.6653	10.7932	10.4123	13.2807	8.41252	6.47284	63.33	68.3663	11.1779	9.3887	0.839932	0.460434	0.88686	0.241137	0.194287
RL21A_YEAST 60S ribosomal protein L21-A	8.98241	49.2979	22.081	21.3017	24.4858	9.65775	16.2141	50	18.2308	25.4158	16.7859	0.660451	0.456036	0.88686	0.240147	0.193644
RS22A_YEAST 40S ribosomal protein S22-A	9.38368	15.5656	20.4774	19.7548	19.6033	5.26021	13.3911	69.23	14.6169	16.2954	12.7515	0.782526	0.475716	0.88686	0.23997	0.193529
RBG2_YEAST Ribosome-interacting GTPase 2	6.07272	2.58272	2.6039	1.83373	0.202146	4.24471	1.7645	53.8	40.9804	3.27327	2.07045	0.632534	0.457479	0.88686	0.239946	0.193513
ALDH4_YEAST Potassium-activated aldehyde dehydrogenase, mitochondrial	41.1492	49.462	38.0289	46.6969	44.272	36.4352	42.0825	82.08	56.6882	43.8343	40.9299	0.933742	0.460958	0.88686	0.239722	0.193368
TCPB_YEAST T-complex protein 1 subunit beta	8.39256	3.83273	2.82078	3.84775	3.12799	4.08199	3.53804	56.74	57.1679	4.72346	3.58267	0.758486	0.479243	0.88686	0.237328	0.191807
DCS2_YEAST Inactive diphosphatase DCS2	4.61468	7.65478	7.9659	6.51896	9.64045	6.24786	7.06623	54.67	40.9149	6.68858	7.65151	1.14397	0.472286	0.88686	0.237035	0.191615
G3P3_YEAST Glyceraldehyde-3-phosphate dehydrogenase 3	222.865	251.505	308.257	346.731	259.342	233.743	276.377	92.17	35.7244	282.34	256.487	0.908435	0.487888	0.88686	0.237003	0.191594
ILV5_YEAST Ketol-acid reductoisomerase, mitochondrial	16.4086	27.2185	25.2251	17.7642	40.1078	19.5481	20.3768	59.24	44.3407	21.6541	26.6776	1.23199	0.471703	0.88686	0.236396	0.191198
SYKC_YEAST Lysine--tRNA ligase, cytoplasmic	7.52355	7.59526	9.18493	6.6932	7.47182	7.89076	6.07137	52.79	67.9152	7.74923	7.14465	0.921981	0.467272	0.88686	0.23615	0.191037
HSP77_YEAST Heat shock protein SSC1, mitochondrial	17.4238	23.5849	23.3523	20.5207	22.1527	17.2206	19.4762	63.15	70.5849	21.2204	19.6165	0.924417	0.476321	0.88686	0.235695	0.190739
GSHR_YEAST Isoform 2 of Glutathione reductase GN=GLR1	5.37046	2.34505	3.47525	2.17257	3.85373	2.81344	5.97122	47.75	51.5454	3.34083	4.2128	1.261	0.488572	0.88686	0.235349	0.190512
HSP79_YEAST Heat shock protein homolog SSE2	5.7156	4.50713	5.81738	6.16109	4.25429	6.45155	4.2717	58.44	77.5729	5.5503	4.99251	0.899503	0.487559	0.88686	0.235232	0.190435
RL16B_YEAST 60S ribosomal protein L16-B	26.8441	50.1607	28.8366	24.2289	36.9836	22.1191	19.1716	54.04	22.2354	32.5176	26.0914	0.802379	0.4799	0.88686	0.234807	0.190157
SYDC_YEAST Aspartate--tRNA ligase, cytoplasmic	19.7819	36.3221	24.1502	28.385	25.591	21.7482	24.8151	72.17	63.4759	27.1598	24.0514	0.885552	0.50048	0.88686	0.234349	0.189856
PMA1_YEAST Plasma membrane ATPase 1	3.21973	5.34086	2.92172	3.79201	5.55126	4.26069	3.50794	35.51	99.5562	3.81858	4.43996	1.16273	0.477385	0.88686	0.233544	0.189328
RS27A_YEAST 40S ribosomal protein S27-A	8.60758	7.09088	17.2666	16.6572	2.69911	11.6539	13.1804	39.02	8.87359	12.4056	9.17779	0.739812	0.473126	0.88686	0.233537	0.189323
GPP1_YEAST Glycerol-1-phosphate phosphohydrolase 1	17.9484	37.4908	21.9118	42.5645	28.7354	16.6597	26.8093	75.6	27.9293	29.9789	24.0681	0.802836	0.477626	0.88686	0.232645	0.188737
IF2G_YEAST Eukaryotic translation initiation factor 2 subunit gamma	8.39256	10.3479	10.2458	9.00349	10.3493	9.61711	5.32085	62.43	57.8295	9.49745	8.42908	0.88751	0.488384	0.88686	0.232208	0.188449
PGM2_YEAST Phosphoglucomutase 2	21.1057	22.3686	27.0503	24.8571	29.9963	20.9626	26.5024	65.73	63.0489	23.8454	25.8204	1.08283	0.497305	0.88686	0.231899	0.188245
RL7A_YEAST 60S ribosomal protein L7-A	28.8832	34.9746	46.0112	37.3447	49.2381	41.9603	32.2855	63.93	27.6212	36.8034	41.1613	1.11841	0.491546	0.88686	0.231624	0.188064
TRP_YEAST Tryptophan synthase	11.1183	4.94839	7.33328	4.91223	7.02024	6.23261	3.8083	66.2	76.5782	7.07806	5.68705	0.803476	0.498784	0.88686	0.230916	0.187597
MDHP_YEAST Malate dehydrogenase, peroxisomal	11.7124	5.21278	5.92023	2.83637	12.1515	5.64994	7.42561	67.64	37.163	6.42044	8.40901	1.30972	0.503021	0.88686	0.230618	0.1874
CISY1_YEAST Citrate synthase, mitochondrial	11.7631	16.4165	20.7629	17.4453	24.5741	15.9262	16.2726	66.18	53.327	16.597	18.9243	1.14023	0.503442	0.88686	0.230273	0.187172
RL7B_YEAST 60S ribosomal protein L7-B	28.8832	34.9746	46.0112	37.3447	49.2381	41.9603	32.2855	63.93	27.6792	36.8034	41.1613	1.11841	0.491546	0.88686	0.230075	0.187041
PRS6A_YEAST 26S proteasome regulatory subunit 6A	5.30817	0.804355	1.95864	2.46556	1.01301	1.32196	2.89601	45.85	48.2259	2.63418	1.74366	0.661936	0.502375	0.88686	0.229895	0.186922
BMH2_YEAST Protein BMH2	41.9496	55.8065	34.8412	30.7635	45.0358	32.2138	28.4589	74.73	31.0423	40.8402	35.2362	0.862782	0.501632	0.88686	0.229046	0.186361
RS28B_YEAST 40S ribosomal protein S28-B	1.83114	0	2.2355	0	0	4.9921	1.16093	41.79	7.56017	1.01666	2.05101	2.0174	0.505767	0.88686	0.228646	0.186096
CYC1_YEAST Cytochrome c isoform 1	2.61533	4.33828	6.42912	3.08017	5.46364	2.15498	1.65811	34.86	12.1742	4.11572	3.09224	0.751324	0.503339	0.88686	0.228483	0.185988
ASNS1_YEAST Asparagine synthetase [glutamine-hydrolyzing] 1	2.40589	3.32721	5.91427	5.06495	7.9054	4.46221	3.43335	47.2	64.4293	4.17808	5.26699	1.26062	0.49341	0.88686	0.228119	0.185747
IPYR_YEAST Inorganic pyrophosphatase	21.8253	26.4282	31.9596	39.2442	33.2838	33.9279	31.5204	70.73	32.2795	29.8643	32.9107	1.10201	0.526573	0.88686	0.227959	0.185641
GPP2_YEAST Glycerol-1-phosphate phosphohydrolase 2	10.041	13.8861	12.2583	23.8122	11.3328	9.75321	15.9099	59.2	27.7963	14.9994	12.332	0.822167	0.526052	0.88686	0.227787	0.185526
TPIS_YEAST Triosephosphate isomerase	67.8289	51.1423	44.7376	50.4975	58.6694	46.5957	73.7369	92.34	26.779	53.5516	59.6673	1.1142	0.518854	0.88686	0.227484	0.185325
YCP4_YEAST Flavoprotein-like protein YCP4	4.2449	9.18806	3.783	2.48281	6.4735	4.56405	7.66243	61.13	26.3336	4.92469	6.23333	1.26573	0.520646	0.88686	0.227078	0.185056
TSL1_YEAST Trehalose synthase complex regulatory subunit TSL1	6.13012	4.66029	2.88564	3.04154	6.35994	3.57229	4.95816	51.55	122.941	4.1794	4.96346	1.1876	0.517684	0.88686	0.226633	0.18476
PUR8_YEAST Adenylosuccinate lyase	3.81129	8.43532	4.65291	2.59048	6.75422	5.99643	5.12284	48.55	54.4763	4.8725	5.95783	1.22275	0.513221	0.88686	0.226597	0.184736
RS5_YEAST 40S ribosomal protein S5	27.1094	27.3678	33.0958	31.9279	34.4671	24.8021	23.1228	61.78	25.0233	29.8752	27.464	0.91929	0.518651	0.88686	0.226449	0.184638
PGK_YEAST Phosphoglycerate kinase	188.597	289.485	230.244	239.24	250.495	195.686	206.83	87.98	44.7108	236.892	217.67	0.918861	0.526069	0.88686	0.226023	0.184354
RLA4_YEAST 60S acidic ribosomal protein P2-beta	8.51772	14.1291	6.32856	6.10522	10.8295	4.27139	5.4002	81.82	11.0434	8.77016	6.8337	0.779199	0.517689	0.88686	0.225345	0.183903
VPS1_YEAST Vacuolar protein sorting-associated protein 1	5.56231	4.38626	6.21519	3.53924	4.14019	7.20883	5.54668	57.81	78.6877	4.92575	5.6319	1.14336	0.521419	0.88686	0.224291	0.183201
G3P2_YEAST Glyceraldehyde-3-phosphate dehydrogenase 2	135.635	212.201	249.024	279.699	206.844	179.693	193.559	90.06	35.8244	219.14	193.365	0.882383	0.520745	0.88686	0.224231	0.183161
GVP36_YEAST Protein GVP36	6.35012	10.5335	6.4632	5.08796	7.1671	6.16812	4.74593	51.23	36.6474	7.1087	6.02705	0.847841	0.508134	0.88686	0.224105	0.183077
ZEO1_YEAST Protein ZEO1	2.45758	8.20864	3.00027	19.283	1.55174	2.025	10.3803	56.64	12.5815	8.23736	4.65235	0.564787	0.521577	0.88686	0.223873	0.182922
UPP_YEAST Uracil phosphoribosyltransferase	3.90592	2.68259	4.76844	4.60016	3.37847	3.21841	8.19321	56.94	24.5787	3.98928	4.93003	1.23582	0.551991	0.902525	0.223621	0.182753
HXKG_YEAST Glucokinase-1	26.3824	19.6346	11.2196	11.8257	19.199	17.6299	23.863	69.6	55.3423	17.2655	20.2306	1.17173	0.541673	0.8889	0.223589	0.182732
EF3B_YEAST Elongation factor 3B	4.72972	3.53024	2.86759	3.60976	5.88582	3.41238	3.3923	51.25	115.796	3.68433	4.23017	1.14815	0.539716	0.8889	0.223111	0.182413
RGI2_YEAST Respiratory growth induced protein 2	6.28343	7.09088	5.21869	10.1375	2.69911	11.6539	13.1804	51.83	19.2168	7.18262	9.17779	1.27778	0.536438	0.8889	0.221669	0.181447
DHOM_YEAST Homoserine dehydrogenase	20.9696	22.289	16.4041	12.7502	17.6661	15.9453	15.4493	70.2	38.4785	18.1032	16.3536	0.903352	0.537625	0.8889	0.220174	0.180445
RL28_YEAST 60S ribosomal protein L28	16.6903	16.8493	20.3759	11.963	27.6893	23.8299	8.40316	47.65	16.7111	16.4696	19.9741	1.21279	0.540341	0.8889	0.220111	0.180403
RL13B_YEAST 60S ribosomal protein L13-B	17.5499	13.3419	18.175	14.6179	16.8029	16.8045	16.8717	54.27	22.5114	15.9212	16.8263	1.05685	0.538023	0.8889	0.21976	0.180166
PCKA_YEAST Phosphoenolpyruvate carboxykinase (ATP)	103.855	145.249	124.224	119.841	140.189	133.548	117.696	79.05	60.9444	123.292	130.478	1.05828	0.560541	0.911044	0.219495	0.179989
G3P1_YEAST Glyceraldehyde-3-phosphate dehydrogenase 1	185.804	224.99	254.707	268.167	214.037	195.686	241.004	88.86	35.7276	233.417	216.909	0.929276	0.526174	0.88686	0.219283	0.179846
FIMB_YEAST Fimbrin	8.30132	5.1429	6.63796	6.40371	8.29189	4.48022	4.49814	47.66	71.7284	6.62147	5.75675	0.869407	0.538212	0.8889	0.218233	0.179139
IDH2_YEAST Isocitrate dehydrogenase [NAD] subunit 2, mitochondrial	5.12739	8.50526	9.84556	9.49811	10.7116	5.7876	4.45315	60.43	39.7149	8.24408	6.9841	0.847165	0.563748	0.911044	0.215003	0.176957
RL8B_YEAST 60S ribosomal protein L8-B	57.002	77.7536	61.233	55.205	84.796	59.1446	61.2234	78.52	28.0944	62.7984	68.388	1.08901	0.569464	0.911044	0.214763	0.176794
ARC1_YEAST tRNA-aminoacylation cofactor ARC1	6.79973	9.70626	6.05983	6.89144	8.64523	8.23565	7.08354	56.38	42.0579	7.36432	7.98814	1.08471	0.570089	0.911044	0.214243	0.176442
PUR7_YEAST Phosphoribosylaminoimidazole-succinocarboxamide synthase	7.08348	7.99374	4.67202	8.3425	14.798	4.86605	6.15201	67.32	34.582	7.02293	8.60535	1.22532	0.59469	0.912402	0.211873	0.174831
PMM_YEAST Phosphomannomutase	8.14496	16.2057	9.94356	9.59265	13.885	6.7113	7.30156	53.94	29.0447	10.9717	9.29928	0.847568	0.583965	0.911044	0.211689	0.174706
IDHP_YEAST Isocitrate dehydrogenase [NADP], mitochondrial	5.43728	7.76143	8.66163	7.35256	6.91299	5.84608	7.62034	48.6	48.16	7.30323	6.79314	0.930156	0.600219	0.913697	0.210972	0.174217
SYIC_YEAST Isoleucine--tRNA ligase, cytoplasmic	6.05851	7.02251	5.8737	4.98598	8.26521	5.54285	5.64599	61.38	122.906	5.98517	6.48468	1.08346	0.600501	0.913697	0.210864	0.174144
RL13A_YEAST 60S ribosomal protein L13-A	17.5499	10.2248	15.1526	7.25959	12.8771	8.3455	11.1266	51.26	22.5404	12.5467	10.7831	0.859432	0.578485	0.911044	0.210604	0.173966
QCR10_YEAST Cytochrome b-c1 complex subunit 10, mitochondrial	0	0	5.81738	5.61208	0	3.92638	0.913096	37.66	8.5874	2.85736	1.61316	0.564562	0.594566	0.912402	0.21053	0.173915
HSP78_YEAST Heat shock protein 78, mitochondrial	4.7398	2.18439	5.31907	4.69654	4.91749	5.64666	3.78402	49.2	91.2796	4.23495	4.78272	1.12935	0.586226	0.911044	0.210356	0.173797
HSP31_YEAST Glutathione-independent glyoxalase HSP31	4.5588	2.28559	2.76396	8.8221	6.9522	2.74211	8.22905	86.92	25.654	4.60761	5.97445	1.29665	0.568547	0.911044	0.210209	0.173697
IF4E_YEAST Eukaryotic translation initiation factor 4E	5.48142	6.63744	6.69185	4.71258	1.71883	4.5166	8.39343	50.7	24.2394	5.88082	4.87629	0.829184	0.583589	0.911044	0.209786	0.173408
ACT_YEAST Actin	21.0003	14.7858	15.2147	14.6778	14.2707	17.3039	22.2889	66.93	41.6629	16.4196	17.9545	1.09348	0.589738	0.911044	0.209597	0.173279
SYEC_YEAST Glutamate--tRNA ligase, cytoplasmic	10.4608	15.3386	13.5405	13.0626	14.6468	9.67121	12.0573	58.9	80.7918	13.1006	12.1251	0.925537	0.589364	0.911044	0.209284	0.173064
RLA2_YEAST 60S acidic ribosomal protein P2-alpha	5.52613	1.37593	1.01265	3.2322	1.73285	0.683474	3.50354	79.25	10.7392	2.78673	1.97329	0.708103	0.587541	0.911044	0.209253	0.173043
YNN4_YEAST Uncharacterized protein YNL134C	12.4055	12.9506	5.05211	5.84598	12.2241	9.20623	10.4121	54.52	41.1386	9.06355	10.6141	1.17108	0.574953	0.911044	0.209031	0.172892
MPCP_YEAST Mitochondrial phosphate carrier protein	10.834	11.4258	11.5195	11.113	19.7123	7.77496	10.9141	67.2	32.7911	11.2231	12.8004	1.14055	0.620927	0.920176	0.208555	0.172565
VATE_YEAST V-type proton ATPase subunit E	7.71407	12.796	7.47876	4.03624	16.1153	5.04771	8.47444	57.08	26.455	8.00627	9.87916	1.23393	0.612646	0.920176	0.208542	0.172556
RS3A2_YEAST 40S ribosomal protein S1-B	24.2514	48.7431	42.6389	23.0119	40.8187	26.4541	20.3546	73.73	28.7947	34.6613	29.2091	0.842701	0.579544	0.911044	0.208337	0.172416
RLA0_YEAST 60S acidic ribosomal protein P0	6.84997	7.73023	8.36261	8.06749	7.73126	10.0892	6.83072	62.18	33.6963	7.75258	8.21706	1.05991	0.627951	0.920176	0.208037	0.172211
HSP42_YEAST Heat shock protein 42	3.39247	1.70084	6.08775	4.89628	2.14204	2.79534	4.97258	46.13	42.7909	4.01934	3.30332	0.821857	0.613954	0.920176	0.208037	0.172211
QCR2_YEAST Cytochrome b-c1 complex subunit 2, mitochondrial	23.3485	30.757	26.4854	35.8818	35.6067	29.9259	28.3922	80.16	40.4534	29.1182	31.3083	1.07521	0.579968	0.911044	0.20796	0.172158
H4_YEAST Histone H4	14.0251	9.63244	7.08921	16.5179	12.1311	15.831	12.1808	57.28	11.3614	11.8161	13.381	1.13243	0.589121	0.911044	0.207291	0.171699
FDH1_YEAST Formate dehydrogenase 1	15.0313	14.718	8.30128	4.87382	8.64523	10.2219	8.68062	58.51	41.6884	10.7311	9.18258	0.855697	0.625717	0.920176	0.205534	0.170492
MCR1_YEAST NADH-cytochrome b5 reductase 2	11.3973	10.0211	10.4284	7.11497	15.138	7.03853	10.3408	75.83	34.1165	9.74044	10.8391	1.11279	0.645894	0.920176	0.205162	0.170236
F16P_YEAST Fructose-1,6-bisphosphatase	15.6488	28.4974	13.946	13.4538	21.185	11.6828	12.9459	68.97	38.2384	17.8865	15.2712	0.853786	0.61659	0.920176	0.204551	0.169815
PRX1_YEAST Peroxiredoxin PRX1, mitochondrial	5.03617	15.4628	9.4877	10.9785	10.521	7.68092	8.09592	58.62	29.4774	10.2413	8.76594	0.855941	0.601653	0.913697	0.204392	0.169706
SC160_YEAST Protein SCP160	7.1035	4.8787	3.59059	5.38806	5.70903	5.11615	3.40189	55.97	134.727	5.24021	4.74236	0.904994	0.651417	0.920176	0.204264	0.169617
PAA1_YEAST Polyamine N-acetyltransferase 1	4.82991	5.45058	2.44136	3.86991	4.17768	2.7075	4.19478	45.03	21.9335	4.14794	3.69332	0.8904	0.626745	0.920176	0.203116	0.168825
LSP1_YEAST Sphingolipid long chain base-responsive protein LSP1	14.6846	11.4895	9.8264	17.2947	12.2748	9.74872	14.5292	56.01	38.048	13.3238	12.1842	0.91447	0.638775	0.920176	0.202916	0.168687
TRX2_YEAST Thioredoxin-2	0.857205	9.47312	11.4558	3.34025	5.92496	4.70565	3.62066	46.15	11.1966	6.2816	4.75042	0.756244	0.632682	0.920176	0.202753	0.168574
MAS5_YEAST Mitochondrial protein import protein MAS5	5.88063	4.84443	5.24074	3.43954	6.10109	4.16975	2.72161	40.59	44.6425	4.85133	4.33082	0.892706	0.632225	0.920176	0.202375	0.168313
PDX3_YEAST 'Pyridoxamine 5''-phosphate oxidase GN=PDX3 PE=1 SV=1'	6.35974	8.08474	5.95014	7.49012	10.1819	5.24031	2.25567	68.42	26.8917	6.97118	5.89264	0.845286	0.616274	0.920176	0.201116	0.167441
HXKB_YEAST Hexokinase-2	6.41794	11.9007	9.72483	8.44946	7.84932	9.45285	12.6973	74.28	53.9084	9.12322	9.99982	1.09608	0.648452	0.920176	0.20102	0.167375
SYA_YEAST Isoform Cytoplasmic of Alanine--tRNA ligase, mitochondrial GN=ALA1	6.20664	5.89751	7.57721	5.65766	13.7476	4.52067	4.91826	54.07	107.211	6.33475	7.72886	1.22007	0.610844	0.920176	0.200826	0.16724
CLH_YEAST Clathrin heavy chain	5.36744	2.11415	4.49982	3.56303	5.05659	4.25802	3.66235	60.32	187.117	3.88611	4.32566	1.11311	0.642436	0.920176	0.199845	0.166559
IMDH3_YEAST 'Inosine-5''-monophosphate dehydrogenase 3 GN=IMD3 PE=1 SV=1'	7.01814	4.65809	11.3426	5.20184	9.22707	8.32829	6.40803	49.14	56.5487	7.05517	7.9878	1.13219	0.648267	0.920176	0.19974	0.166486
DHYS_YEAST Deoxyhypusine synthase	6.46955	4.2324	3.11493	2.30292	6.7121	3.89142	3.52963	42.12	42.8646	4.02995	4.71105	1.16901	0.638085	0.920176	0.199729	0.166478
CPYI_YEAST Carboxypeptidase Y inhibitor	1.57915	2.61948	4.65625	8.02938	5.42065	4.30512	5.44284	40.64	24.342	4.22106	5.0562	1.19785	0.64607	0.920176	0.199499	0.166318
EF1G1_YEAST Elongation factor 1-gamma 1	8.42934	12.4126	6.02459	9.92758	8.74536	8.62075	8.03708	56.63	47.0581	9.19852	8.46773	0.920553	0.6661	0.920176	0.199378	0.166234
SAR1_YEAST Small COPII coat GTPase SAR1	4.87387	5.50019	2.46358	1.1803	6.92696	4.01599	2.10219	62.63	21.4371	3.50449	4.34838	1.2408	0.636483	0.920176	0.199213	0.16612
GLGB_YEAST 1,4-alpha-glucan-branching enzyme	3.78414	9.22672	6.21519	4.94842	9.68778	4.98598	5.92007	46.88	81.0642	6.04362	6.86461	1.13584	0.673276	0.920176	0.198876	0.165886
CATT_YEAST Catalase T	9.67377	21.4104	17.9079	15.2014	18.6499	16.8992	16.4776	56.58	64.5428	16.0484	17.3422	1.08062	0.68245	0.920176	0.198753	0.1658
RS31_YEAST Ubiquitin-40S ribosomal protein S31	9.81402	8.08474	5.95014	8.43747	10.1819	5.9031	6.22205	67.11	17.2054	8.07159	7.4357	0.921218	0.687333	0.920176	0.198609	0.165699
ADK_YEAST Adenosine kinase	4.92347	5.29243	7.20961	4.73173	5.10805	6.66594	5.88893	49.12	36.3495	5.53931	5.88764	1.06288	0.670363	0.920176	0.198429	0.165574
MDHM_YEAST Malate dehydrogenase, mitochondrial	18.4415	33.4228	28.9973	17.9251	31.7957	24.4038	24.2602	79.04	35.6279	24.6967	26.8199	1.08597	0.690415	0.920553	0.198229	0.165435
TRXB1_YEAST Thioredoxin reductase 1	9.03107	5.90815	6.70997	6.47317	11.4822	4.52882	7.4712	57.05	34.2164	7.03059	7.8274	1.11333	0.688078	0.920176	0.19748	0.164913
PIL1_YEAST Sphingolipid long chain base-responsive protein PIL1	13.3605	8.20864	7.24636	10.9953	14.6176	8.74248	9.40501	62.24	38.326	9.95271	10.9217	1.09736	0.685932	0.920176	0.197229	0.164738
AIM17_YEAST Probable oxidoreductase AIM17	6.14875	5.70597	3.50109	2.75613	5.9911	2.83436	6.60411	63.87	53.1018	4.52798	5.14319	1.13587	0.675016	0.920176	0.197206	0.164722
OM14_YEAST Mitochondrial outer membrane protein OM14	8.9054	3.03748	0.675663	0.651818	3.82541	0.456031	2.33765	39.55	14.6004	3.31759	2.20636	0.66505	0.668079	0.920176	0.196993	0.164574
ATPB_YEAST ATP synthase subunit beta, mitochondrial	24.1695	23.5799	26.5749	17.9144	27.676	21.9805	22.9832	76.32	54.7599	23.0597	24.2132	1.05002	0.678074	0.920176	0.196926	0.164526
GPD1_YEAST Glycerol-3-phosphate dehydrogenase [NAD(+)] 1	11.5954	10.5428	5.66414	6.44145	11.4259	9.55443	7.35145	56.01	42.8416	8.56096	9.44393	1.10314	0.677532	0.920176	0.196896	0.164505
DED1_YEAST ATP-dependent RNA helicase DED1	7.24621	3.63294	1.81899	1.7548	3.11268	2.12734	3.47023	51.49	65.5125	3.61324	2.90342	0.803551	0.668029	0.920176	0.196552	0.164265
RL43A_YEAST 60S ribosomal protein L43-A	30.4666	19.2344	20.8079	20.0736	14.7425	54.776	14.8029	61.96	10.0843	22.6456	28.1071	1.24117	0.657086	0.920176	0.196372	0.16414
SEC14_YEAST SEC14 cytosolic factor	4.87387	3.59178	4.7252	4.55845	8.08581	3.18923	3.7867	55.92	34.8785	4.43733	5.02058	1.13144	0.6804	0.920176	0.196004	0.163882
C1TC_YEAST C-1-tetrahydrofolate synthase, cytoplasmic	4.25135	6.02724	5.58582	5.38869	8.88145	4.32871	4.26391	59.73	102.141	5.31328	5.82469	1.09625	0.721327	0.931279	0.195385	0.163449
ADT2_YEAST ADP,ATP carrier protein 2	14.9199	42.8842	22.3213	15.7192	31.1689	26.5619	23.3413	48.74	34.404	23.9611	27.024	1.12783	0.715802	0.931279	0.194899	0.163109
QOR_YEAST Probable quinone oxidoreductase	2.52143	5.45762	5.05792	3.87491	5.26748	3.41379	5.28905	58.98	36.9955	4.22797	4.65677	1.10142	0.667026	0.920176	0.194757	0.16301
RL35A_YEAST 60S ribosomal protein L35-A	29.7192	31.9464	29.6067	49.4911	40.2333	19.9827	35.547	42.5	13.901	35.1908	31.921	0.907083	0.686643	0.920176	0.19449	0.162823
YMY9_YEAST Glucose-6-phosphate 1-epimerase	3.08793	2.54382	6.19429	0.545883	6.45094	1.85738	3.21681	53.54	33.9344	3.09298	3.84171	1.24207	0.693513	0.92194	0.194404	0.162763
RS4A_YEAST 40S ribosomal protein S4-A	25.713	42.6524	31.391	27.4379	43.8337	32.3471	26.7862	73.18	29.392	31.7986	34.3223	1.07937	0.698961	0.926433	0.194154	0.162587
TRX1_YEAST Thioredoxin-1	2.88385	9.63244	3.52067	3.39642	6.02461	4.78479	6.04927	45.63	11.2277	4.85835	5.61956	1.15668	0.7084	0.931279	0.193876	0.162392
ACEA_YEAST Isocitrate lyase	6.94792	12.6526	12.9501	12.4931	14.5148	8.74054	7.23791	64.99	62.3692	11.2609	10.1644	0.902627	0.681603	0.920176	0.193545	0.16216
SYV_YEAST Isoform Cytoplasmic of Valine--tRNA ligase, mitochondrial GN=VAS1	4.62221	3.44999	6.38373	6.90985	8.45491	5.38528	4.14359	53.78	120.051	5.34144	5.99459	1.12228	0.666696	0.920176	0.193417	0.16207
ATPG_YEAST ATP synthase subunit gamma, mitochondrial	6.88804	9.52576	3.48168	5.51896	9.78957	3.06633	8.79335	53.7	34.3289	6.35361	7.21642	1.1358	0.723755	0.931279	0.193285	0.161977
ATP5E_YEAST ATP synthase subunit epsilon, mitochondrial	6.92644	0	17.0269	2.46556	4.37343	5.70727	4.39133	62.9	6.73845	6.60472	4.82401	0.730388	0.706304	0.931279	0.192554	0.161463
RS12_YEAST 40S ribosomal protein S12	14.2288	23.6027	13.3124	16.7579	16.6294	14.7637	16.6975	74.13	15.4622	16.9755	16.0302	0.944315	0.749623	0.943218	0.192212	0.161223
VATB_YEAST V-type proton ATPase subunit B	19.0846	17.1033	20.683	21.1991	27.1239	18.5376	15.7883	62.86	57.7134	19.5175	20.4833	1.04948	0.764863	0.943218	0.192048	0.161107
HSP26_YEAST Heat shock protein 26	82.5169	120.994	132.57	134.454	115.537	98.7554	157.928	91.59	23.8651	117.634	124.073	1.05474	0.766365	0.943218	0.191884	0.160992
SUB2_YEAST ATP-dependent RNA helicase SUB2	13.3056	6.13204	13.6665	12.0094	12.1468	11.8803	12.1965	64.13	50.2777	11.2784	12.0745	1.07059	0.716922	0.931279	0.191815	0.160944
SYMC_YEAST Methionine--tRNA ligase, cytoplasmic	3.75808	3.92323	7.73101	5.36291	4.3033	4.45965	5.29513	54.86	85.6243	5.19381	4.68602	0.902233	0.668682	0.920176	0.191447	0.160685
AROG_YEAST Phospho-2-dehydro-3-deoxyheptonate aldolase, tyrosine-inhibited	6.9912	5.75931	3.36609	2.48861	3.2224	4.20519	5.08915	40.81	39.7244	4.6513	4.17224	0.897006	0.730133	0.93457	0.191177	0.160494
RS8A_YEAST 40S ribosomal protein S8-A	23.2143	24.4825	28.3406	23.8122	36.3475	24.4881	18.8419	64.5	22.476	24.9624	26.5591	1.06397	0.738698	0.940161	0.19056	0.160059
YNB0_YEAST Uncharacterized phosphatase YNL010W	4.42897	7.34674	2.68524	2.59048	6.75422	1.81238	2.04977	44.4	27.463	4.26286	3.53879	0.830144	0.716259	0.931279	0.190471	0.159996
ABF2_YEAST ARS-binding factor 2, mitochondrial	2.15306	0.536081	6.34847	2.53575	0.675143	2.91505	3.29687	37.71	21.5484	2.89334	2.29569	0.793439	0.725483	0.931279	0.190265	0.159851
RL4A_YEAST 60S ribosomal protein L4-A	25.7743	26.6217	25.2351	20.6514	19.7907	29.0931	21.1126	69.06	39.0682	24.5706	23.3321	0.949594	0.68715	0.920176	0.190261	0.159848
RL32_YEAST 60S ribosomal protein L32	3.8852	3.20061	7.7936	4.57576	4.03085	5.26021	4.04736	49.23	14.7622	4.86379	4.44614	0.914131	0.751776	0.943218	0.189927	0.159612
RL15B_YEAST 60S ribosomal protein L15-B	5.90553	4.86495	5.26293	6.95518	3.72881	6.34953	6.15201	36.28	24.4073	5.74715	5.41012	0.941358	0.719836	0.931279	0.189557	0.159351
ALDH2_YEAST Aldehyde dehydrogenase [NAD(P)+] 1	11.5954	14.9338	15.285	13.6564	15.5221	11.1029	13.2885	69.76	55.1532	13.8677	13.3045	0.95939	0.71444	0.931279	0.189524	0.159328
HIS2_YEAST Histidine biosynthesis trifunctional protein	4.86335	8.74183	9.16212	8.28131	10.16	4.68872	6.72775	59.45	87.6663	7.76215	7.19214	0.926565	0.760577	0.943218	0.189457	0.15928
RL11A_YEAST 60S ribosomal protein L11-A	12.7697	16.8215	19.1044	30.2832	21.185	21.187	11.9002	39.66	19.7074	19.7447	18.0908	0.916234	0.760485	0.943218	0.188984	0.158946
RL14B_YEAST 60S ribosomal protein L14-B	28.0057	31.6046	14.156	17.8197	31.6088	12.4672	17.7555	52.17	15.1436	22.8965	20.6105	0.90016	0.751342	0.943218	0.188714	0.158755
ODPB_YEAST Pyruvate dehydrogenase E1 component subunit beta, mitochondrial	2.80945	3.57148	3.42984	3.3088	5.86918	1.77408	3.29687	51.64	40.0286	3.27989	3.64671	1.11184	0.733537	0.936252	0.188416	0.158544
TCTP_YEAST Translationally-controlled tumor protein homolog	13.7077	13.8383	10.1846	12.8205	28.6365	8.96962	6.90148	40.72	18.7291	12.6378	14.8359	1.17393	0.72391	0.931279	0.188064	0.158294
GBLP_YEAST Guanine nucleotide-binding protein subunit beta-like protein	5.49626	14.9807	4.34823	9.15287	9.36964	6.40362	12.657	85.27	34.7836	8.49451	9.47676	1.11563	0.771853	0.94681	0.188008	0.158255
NOP56_YEAST Nucleolar protein 56	4.70815	6.80197	2.48613	4.82939	4.25429	6.80352	4.2717	63.29	56.8289	4.70641	5.10984	1.08572	0.76204	0.943218	0.187965	0.158224
RL31A_YEAST 60S ribosomal protein L31-A	54.1712	27.1591	40.2485	25.1616	34.2043	38.4109	29.5545	66.37	12.9451	36.6851	34.0566	0.928349	0.762481	0.943218	0.187477	0.157879
LCF1_YEAST Long-chain-fatty-acid--CoA ligase 1	4.68317	2.81627	3.70497	4.50079	6.33999	3.85885	2.42284	45.43	77.817	3.9263	4.20723	1.07155	0.805527	0.957231	0.187186	0.157672
RL36A_YEAST 60S ribosomal protein L36-A	3.03481	1.52153	7.46032	7.19705	1.91621	8.2736	6.36595	57	11.1173	4.80343	5.51859	1.14889	0.774597	0.94681	0.18693	0.15749
PURA_YEAST Adenylosuccinate synthetase	8.75682	7.60737	13.1009	12.6385	9.58075	13.4999	10.3872	66.98	48.2493	10.5259	11.156	1.05986	0.755012	0.943218	0.186441	0.157143
RS24A_YEAST 40S ribosomal protein S24-A	29.0887	56.8812	48.6476	53.8847	60.7688	42.8441	29.0069	67.41	15.3194	47.1255	44.2066	0.938061	0.795345	0.951384	0.186322	0.157059
EF1A_YEAST Elongation factor 1-alpha	91.7536	58.6861	76.7048	53.6661	64.1279	69.7695	67.5991	75.76	50.0012	70.2027	67.1655	0.956737	0.782208	0.949176	0.186256	0.157012
SAHH_YEAST Adenosylhomocysteinase	8.22515	16.72	7.97425	15.4903	15.3715	6.77738	11.267	44.32	49.094	12.1024	11.1386	0.920363	0.790962	0.951384	0.185868	0.156736
VATH_YEAST V-type proton ATPase subunit H	9.93245	4.53597	5.48534	3.22054	4.66159	7.45489	6.88014	57.95	54.3818	5.79358	6.3322	1.09297	0.784198	0.949176	0.18586	0.15673
YM71_YEAST NADP-dependent 3-hydroxy acid dehydrogenase	4.84241	8.03254	9.12267	4.37065	7.75269	6.15725	6.69878	73.78	29.1405	6.59206	6.86957	1.0421	0.854837	0.96766	0.185763	0.156661
SSZ1_YEAST Ribosome-associated complex subunit SSZ1	8.09855	6.07705	4.47254	7.87177	8.78749	6.07844	6.10275	66.73	58.2022	6.62998	6.98956	1.05424	0.786037	0.949176	0.185663	0.15659
SFC1_YEAST Succinate/fumarate mitochondrial transporter	7.64699	3.25226	4.27854	4.12755	4.0959	4.45623	6.46867	43.48	35.3179	4.82633	5.00694	1.03742	0.894954	0.976519	0.185592	0.156539
RPIA_YEAST Ribose-5-phosphate isomerase	3.93733	4.76771	6.27221	3.38507	2.48608	4.23336	6.02905	75.19	28.2407	4.59058	4.2495	0.925699	0.775624	0.94681	0.185496	0.156471
RS18A_YEAST 40S ribosomal protein S18-A	39.966	49.6872	62.4633	60.259	53.0831	52.3267	48.7839	73.97	17.0271	53.0939	51.3979	0.968057	0.796604	0.951384	0.18541	0.15641
CAPZB_YEAST F-actin-capping protein subunit beta	3.276	0.815677	3.99942	1.91611	4.99592	1.34057	2.07697	25.44	32.609	2.5018	2.80449	1.12099	0.819009	0.962037	0.18496	0.15609
RL25_YEAST 60S ribosomal protein L25	3.33596	5.53367	6.69185	16.9621	6.96911	9.0946	5.1082	44.37	15.7478	8.1309	7.0573	0.867961	0.78371	0.949176	0.184726	0.155923
AHP1_YEAST Peroxiredoxin AHP1	12.5202	9.22672	4.61977	8.97407	7.9054	10.3164	9.72744	89.77	19.1026	8.83519	9.31643	1.05447	0.820417	0.962037	0.184678	0.155889
RSSA2_YEAST 40S ribosomal protein S0-B	8.25687	11.1765	12.0908	7.93532	11.178	8.16058	11.2238	70.64	27.9453	9.86488	10.1874	1.0327	0.837656	0.962037	0.184668	0.155881
PRS7_YEAST 26S proteasome regulatory subunit 7 homolog	6.10336	3.85322	4.9139	2.73578	5.94688	4.42517	3.86951	37.69	51.9504	4.40157	4.74718	1.07852	0.743353	0.942122	0.184621	0.155848
ARF2_YEAST ADP-ribosylation factor 2	7.26004	1.80765	1.33038	1.28343	7.53221	0.897925	2.28588	45.86	20.6445	2.92037	3.57201	1.22313	0.797635	0.951384	0.184401	0.155691
SYLC_YEAST Leucine--tRNA ligase, cytoplasmic	4.39047	4.33828	7.57887	5.17083	8.03101	5.38579	3.33876	48.07	124.063	5.36961	5.58519	1.04015	0.887589	0.976519	0.183659	0.155162
RL44A_YEAST 60S ribosomal protein L42-A	9.08015	1.37593	3.35044	3.2322	5.7333	2.26134	3.50354	31.13	12.2037	4.25968	3.83273	0.89977	0.85042	0.966975	0.183637	0.155147
ACBP_YEAST Acyl-CoA-binding protein	1.16652	0	0	4.54553	0	0	4.92713	48.28	10.0551	1.42801	1.64238	1.15011	0.913307	0.976519	0.183447	0.155011
RS7A_YEAST 40S ribosomal protein S7-A	40.3018	42.0728	49.2014	38.242	60.2177	33.208	28.2008	78.95	21.609	42.4545	40.5422	0.954956	0.836253	0.962037	0.182969	0.154669
IMDH2_YEAST 'Inosine-5''-monophosphate dehydrogenase 2 GN=IMD2 PE=1 SV=1'	2.80812	2.51659	6.128	3.89869	4.89086	4.13603	3.18238	36.9	56.4938	3.83785	4.06975	1.06043	0.834541	0.962037	0.18263	0.154427
GRE3_YEAST NADPH-dependent aldose reductase GRE3	7.44627	14.3536	13.7844	7.43936	11.0016	11.7155	8.06389	57.49	37.0952	10.7559	10.2603	0.953923	0.847825	0.966478	0.182596	0.154403
NDK_YEAST Nucleoside diphosphate kinase	23.4364	45.8285	23.8537	23.0119	40.8187	30.3739	20.3546	71.9	17.1559	29.0326	30.5157	1.05108	0.86468	0.971582	0.182564	0.15438
PROF_YEAST Profilin	6.73775	6.80197	2.48613	2.39839	4.25429	3.37879	6.27898	47.62	13.669	4.60606	4.63735	1.00679	0.985547	0.992634	0.182487	0.154325
TAL1_YEAST Transaldolase	10.8297	15.807	22.398	21.6076	28.4891	7.8519	11.6317	58.51	37.0134	17.6605	15.9909	0.905458	0.798483	0.951384	0.182421	0.154278
RL40A_YEAST Ubiquitin-60S ribosomal protein L40	9.63821	10.8768	2.41945	11.3513	13.6982	7.94172	6.11059	57.03	14.5448	8.57144	9.25018	1.07919	0.836328	0.962037	0.182416	0.154274
HXKA_YEAST Hexokinase-1	29.1923	41.6705	26.0158	25.0977	39.52	25.219	32.631	79.59	53.7045	30.4941	32.4567	1.06436	0.744444	0.942122	0.182353	0.154229
TKT1_YEAST Transketolase 1	4.92347	6.66442	6.01069	5.79857	8.39319	4.45372	4.76566	50.88	73.7597	5.84929	5.87086	1.00369	0.985638	0.992634	0.182063	0.154021
RL6B_YEAST 60S ribosomal protein L6-B	25.2107	20.7684	30.7778	29.6916	26.1558	30.5345	20.8562	67.61	19.9742	26.6121	25.8488	0.971318	0.839635	0.962037	0.181818	0.153846
ODO2_YEAST Dihydrolipoyllysine-residue succinyltransferase component of 2-oxoglutarate dehydrogenase complex, mitochondrial	4.74737	6.77663	4.2308	4.08149	3.91138	5.1043	5.49112	41.47	50.3993	4.95907	4.8356	0.975103	0.888492	0.976519	0.181771	0.153813
GRE1_YEAST Protein GRE1	13.5671	9.99822	13.1533	15.9785	8.56642	3.37879	25.4586	64.29	19.0145	13.1743	12.4679	0.946384	0.907228	0.976519	0.181758	0.153803
RL6A_YEAST 60S ribosomal protein L6-A	25.2107	30.5275	30.7778	25.5507	32.053	30.5345	23.4941	68.18	19.9491	28.0167	28.6939	1.02417	0.821574	0.962037	0.181296	0.153472
CCPR_YEAST Cytochrome c peroxidase, mitochondrial	2.20479	7.36431	4.42276	8.59137	6.01021	6.01078	3.97986	43.49	40.3279	5.64581	5.33361	0.944703	0.868976	0.973253	0.181216	0.153414
G6PI_YEAST Glucose-6-phosphate isomerase	5.1194	9.49281	7.75721	6.73989	9.49407	5.77859	6.28681	63.9	61.2611	7.27733	7.18649	0.987518	0.952709	0.988246	0.181101	0.153333
SYQ_YEAST Glutamine--tRNA ligase	8.81061	6.6431	7.31764	8.1054	12.522	6.44467	4.65698	55.62	93.0745	7.71919	7.87456	1.02013	0.943024	0.988246	0.181	0.15326
CH10_YEAST 10 kDa heat shock protein, mitochondrial	9.08015	15.0621	11.0853	6.50835	18.9692	4.55343	5.75678	60.38	11.3652	10.434	9.75981	0.935389	0.884594	0.976519	0.180899	0.153187
RS13_YEAST 40S ribosomal protein S13	23.9748	27.0557	34.5033	23.5406	41.7565	23.2877	15.1999	60.27	17.0183	27.2686	26.748	0.980909	0.945371	0.988246	0.180862	0.153161
RL27A_YEAST 60S ribosomal protein L27-A	51.3382	85.1593	48.0318	33.8252	82.1925	42.3018	32.5482	56.62	15.5216	54.5886	52.3475	0.958945	0.906195	0.976519	0.180819	0.15313
EFTU_YEAST Elongation factor Tu, mitochondrial	3.8291	6.35167	5.51064	6.17775	5.44208	7.10184	3.81834	43.48	47.9417	5.46729	5.45408	0.997584	0.990406	0.992634	0.180799	0.153116
KPYK1_YEAST Pyruvate kinase 1	114.704	194.292	167.611	149.624	182.354	179.756	113.272	93.4	54.5103	156.558	158.461	1.01215	0.947233	0.988246	0.180739	0.153073
PYC2_YEAST Pyruvate carboxylase 2	4.33117	6.35074	4.37918	5.40842	6.06432	4.93746	3.98833	51.02	130.085	5.11737	4.9967	0.976419	0.879796	0.976519	0.180693	0.15304
UBA1_YEAST Ubiquitin-activating enzyme E1 1	5.53234	5.69635	5.22749	5.39626	7.174	5.11475	3.93544	62.7	114.195	5.46311	5.40807	0.989924	0.94784	0.988246	0.180426	0.152848
RLI1_YEAST Translation initiation factor RLI1	1.80522	1.9405	5.95014	3.49343	2.44388	3.5926	3.43092	45.72	68.297	3.29732	3.1558	0.957078	0.909133	0.976519	0.18038	0.152815
RL4B_YEAST 60S ribosomal protein L4-B	25.7743	24.2495	23.2878	15.5995	22.2938	27.4393	18.6625	69.06	39.0382	22.2278	22.7985	1.02568	0.874225	0.976519	0.18037	0.152808
UGPA1_YEAST UTP--glucose-1-phosphate uridylyltransferase	8.4002	6.92005	8.3684	8.96372	10.0065	6.27129	7.53038	66.93	55.9532	8.16309	7.93605	0.972186	0.83783	0.962037	0.180323	0.152774
COFI_YEAST Cofilin	10.9045	2.71506	1.99821	6.37796	6.8852	4.46221	6.91339	60.84	15.8909	5.49893	6.08693	1.10693	0.823999	0.962037	0.180286	0.152748
RL8A_YEAST 60S ribosomal protein L8-A	60.5617	72.4631	53.3308	51.4488	72.4727	55.9904	50.5281	75	28.1074	59.4511	59.6638	1.00358	0.979529	0.992634	0.180045	0.152574
RS26A_YEAST 40S ribosomal protein S26-A	7.43645	3.72832	2.74394	0.800067	4.69546	3.72917	1.42498	30.25	13.4963	3.67719	3.2832	0.892855	0.838661	0.962037	0.179819	0.152413
RL30_YEAST 60S ribosomal protein L30	5.61729	9.31792	3.40571	10.8705	5.82789	7.60531	8.60149	67.62	11.4083	7.30285	7.3449	1.00576	0.984991	0.992634	0.17976	0.15237
ACON_YEAST Aconitate hydratase, mitochondrial	21.2155	25.6898	24.0658	23.2165	29.6123	22.112	18.6472	65.68	85.3148	23.5469	23.4572	0.996188	0.976691	0.992634	0.179737	0.152353
SDHB_YEAST Succinate dehydrogenase [ubiquinone] iron-sulfur subunit, mitochondrial	7.52111	6.19585	7.49263	12.5248	12.8215	7.4334	4.76835	43.61	30.2112	8.4336	8.34107	0.989028	0.972794	0.992634	0.179683	0.152314
CYPH_YEAST Peptidyl-prolyl cis-trans isomerase	17.7032	23.9631	17.6362	25.0086	13.4076	14.5871	37.135	81.48	17.3797	21.0778	21.7099	1.02999	0.930266	0.988246	0.179654	0.152294
SSB2_YEAST Ribosome-associated molecular chaperone SSB2	41.775	23.5932	29.7736	22.9472	31.4437	24.5111	28.9818	67.86	66.5537	29.5222	28.3122	0.959013	0.832655	0.962037	0.179592	0.152249
RS3A1_YEAST 40S ribosomal protein S1-A	26.7663	57.9354	39.1948	25.7239	55.917	31.185	27.8834	73.73	28.7256	37.4051	38.3285	1.02469	0.93939	0.988246	0.179507	0.152188
RL17B_YEAST 60S ribosomal protein L17-B	30.4666	44.4691	17.3476	20.0736	41.9744	25.104	16.9962	55.44	20.539	28.0892	28.0249	0.997709	0.994872	0.994872	0.179198	0.151966
APE3_YEAST Aminopeptidase Y	3.16275	5.24634	2.73072	1.70713	3.81312	2.60605	2.67541	36.87	60.0998	3.21174	3.03152	0.94389	0.855342	0.96766	0.17919	0.15196
RS11A_YEAST 40S ribosomal protein S11-A	45.6358	59.1312	43.5189	53.7471	74.47	51.512	32.3427	57.69	17.7377	50.5082	52.7749	1.04488	0.845608	0.966409	0.178994	0.151819
GCY1_YEAST Glycerol 2-dehydrogenase (NADP(+))	3.70078	6.13883	4.51801	5.48846	5.92496	4.70565	3.62066	61.54	35.0574	4.96152	4.75042	0.957453	0.81248	0.961754	0.178887	0.151742
PSA6_YEAST Proteasome subunit alpha type-6	2.31435	5.64297	5.68923	4.00651	7.10678	3.83989	2.95452	72.22	25.5882	4.41327	4.63373	1.04995	0.882671	0.976519	0.17883	0.151701
RL15A_YEAST 60S ribosomal protein L15-A	7.70591	9.79604	9.40756	14.0049	9.00598	11.7527	10.66	41.67	24.4073	10.2286	10.4729	1.02388	0.892505	0.976519	0.178711	0.151616
AROC_YEAST Chorismate synthase	3.37691	3.4091	5.05211	3.15836	5.60233	3.40987	2.62365	53.99	40.8126	3.74912	3.87862	1.03454	0.892159	0.976519	0.178655	0.151575
RL5_YEAST 60S ribosomal protein L5	16.7874	12.3714	6.19429	8.78368	10.5997	8.41839	13.0428	72.39	33.6942	11.0342	10.687	0.968533	0.910581	0.976519	0.178457	0.151433
FAS2_YEAST Fatty acid synthase subunit alpha	8.17396	7.0844	8.48693	8.65631	11.3936	6.39191	7.03824	50.03	206.818	8.1004	8.27459	1.0215	0.904398	0.976519	0.17844	0.15142
PDI_YEAST Protein disulfide-isomerase	5.03617	8.35395	6.9259	8.2929	8.06291	5.22547	8.09592	46.94	58.1905	7.15223	7.1281	0.996626	0.984952	0.992634	0.178331	0.151342
STF1_YEAST ATPase-stabilizing factor 9 kDa, mitochondrial	7.9282	0	0	1.40155	0	0	5.02645	31.4	10.0563	2.33244	1.67548	0.71834	0.813627	0.961754	0.178226	0.151266
RS19A_YEAST 40S ribosomal protein S19-A	17.7032	35.9869	17.1632	16.5575	36.9836	11.5841	16.4978	50	15.9073	21.8527	21.6885	0.992486	0.98546	0.992634	0.178181	0.151234
BCA2_YEAST Branched-chain-amino-acid aminotransferase, cytosolic	8.87272	11.2793	7.14354	5.84598	8.64523	7.31097	8.68062	64.1	41.5983	8.28539	8.21227	0.991175	0.961477	0.992634	0.178083	0.151163
SERC_YEAST Phosphoserine aminotransferase	7.17038	2.28559	2.30432	3.65268	1.95828	4.42814	4.54599	54.68	43.3885	3.85324	3.64414	0.945732	0.896892	0.976519	0.177709	0.150894
ARF1_YEAST ADP-ribosylation factor 1	9.47335	3.63987	2.67884	4.24635	7.53221	2.97087	3.36001	45.86	20.5165	5.00961	4.62103	0.922435	0.865315	0.971582	0.177525	0.150761
AGX1_YEAST Alanine--glyoxylate aminotransferase 1	2.57442	7.90435	4.84998	5.61208	9.95476	3.27344	3.02107	54.03	41.8806	5.23521	5.41642	1.03462	0.940307	0.988246	0.177382	0.150658
ATPJ_YEAST ATP synthase subunit e, mitochondrial	0.984219	5.40166	1.20156	1.15915	2.05612	2.68321	2.06454	37.5	10.8687	2.18665	2.26795	1.03718	0.951855	0.988246	0.177365	0.150646
RTN1_YEAST Reticulon-like protein 1	2.28059	1.56632	6.26696	2.68595	3.24128	4.22982	2.58454	48.81	32.8952	3.19996	3.35188	1.04748	0.91173	0.976519	0.177331	0.150621
RL17A_YEAST 60S ribosomal protein L17-A	30.4666	44.4691	17.3476	20.0736	48.7771	25.104	14.8029	55.44	20.5371	28.0892	29.5613	1.05241	0.899874	0.976519	0.176899	0.150309
ARO8_YEAST Aromatic/aminoadipate aminotransferase 1	6.11089	10.1367	4.36755	6.38897	7.4738	5.62868	7.5044	59	56.1427	6.75103	6.86896	1.01747	0.941444	0.988246	0.176889	0.150302
YKT6_YEAST Synaptobrevin homolog YKT6	1.84697	1.52153	1.1198	5.25376	1.91621	5.03527	1.17097	62.5	22.6924	2.43551	2.70749	1.11167	0.863155	0.971582	0.176737	0.150192
LYS12_YEAST Homoisocitrate dehydrogenase, mitochondrial	5.9882	4.5524	1.87436	4.0701	5.7333	2.84756	3.22055	33.42	40.0441	4.12127	3.93381	0.954514	0.887713	0.976519	0.176713	0.150175
ADH5_YEAST Alcohol dehydrogenase 5	3.0199	6.308	6.82404	6.58321	3.5294	9.27425	4.17761	24.79	37.6241	5.68379	5.66042	0.995888	0.990419	0.992634	0.176534	0.150046
PYRE_YEAST Orotate phosphoribosyltransferase 1	4.94857	10.7112	12.1648	4.25446	5.13409	9.84822	8.93262	54.87	24.649	8.01975	7.97164	0.994002	0.986258	0.992634	0.176443	0.14998
SYYC_YEAST Tyrosine--tRNA ligase, cytoplasmic	1.89579	3.14472	3.80291	3.6687	5.16788	1.5621	2.90293	43.91	43.9921	3.12803	3.21097	1.02651	0.93832	0.988246	0.175579	0.149356
RL14A_YEAST 60S ribosomal protein L14-A	23.3485	25.0982	14.156	13.6564	31.6088	9.55443	14.8029	51.45	15.1576	19.0648	18.6554	0.978525	0.952952	0.988246	0.175476	0.149281
TAL2_YEAST Transaldolase NQM1	16.8854	18.1508	22.6307	18.0181	31.9607	13.9133	9.69945	44.14	37.2303	18.9213	18.5245	0.97903	0.949042	0.988246	0.174649	0.148682
ACS2_YEAST Acetyl-coenzyme A synthetase 2	6.90894	8.89808	10.5172	8.7859	12.2438	7.59571	6.64193	55.93	75.4444	8.77753	8.82713	1.00565	0.977727	0.992634	0.174447	0.148535
DHAS_YEAST Aspartate-semialdehyde dehydrogenase	9.33935	11.8725	14.3574	8.42949	14.9523	8.66877	9.13714	60.55	39.5187	10.9997	10.9194	0.992701	0.973665	0.992634	0.173143	0.147589
RL34B_YEAST 60S ribosomal protein L34-B	4.39743	7.29441	2.66612	2.57203	9.18661	1.79947	1.38456	20.66	13.6326	4.2325	4.12355	0.974258	0.966795	0.992634	0.172563	0.147167

## Sheet: LoBind
	Control_PP_no_stir				LoBind						Average			F-Test P.Value		Bayes Factor Analysis		BF10 Analysis
Top.Protein.Description	A	B	C	D	A	B	C	D	Coverage	MW	Control	LB	Ratio	raw	adjusted	BF10	Post.	H1: control <> condition
TSA1_YEAST Peroxiredoxin TSA1	50.5656	45.316	46.6304	36.2437	24.8361	22.9673	20.1919	20.0514	93.37	21.5763	44.6889	22.0117	0.492553	0.000424608	0.121797	93.5094	0.989419	Very strong evidence for H1
RS14A_YEAST 40S ribosomal protein S14-A	33.4312	39.2196	40.8136	45.7544	19.0815	16.2204	18.6077	24.5379	75.18	14.5277	39.8047	19.6119	0.492702	0.000611423	0.121797	62.3959	0.984226
RS29A_YEAST 40S ribosomal protein S29-A	40.1558	45.316	67.1561	32.1743	4.05549	0	0	0	66.07	6.6563	46.2005	1.01387	0.0219451	0.000982908	0.121797	43.5886	0.977573
RS30A_YEAST 40S ribosomal protein S30-A	6.73775	3.37802	8.2256	7.93532	0	0	0	0	26.98	7.11405	6.56917	0	0	0.00104323	0.121797	40.881	0.976123
RS9A_YEAST 40S ribosomal protein S9-A	8.18465	5.16719	9.99202	9.63939	13.3007	17.4473	17.2239	15.2323	61.93	22.4291	8.24581	15.801	1.91625	0.00210638	0.196736	22.3024	0.957086	Strong evidence for H1
KAD2_YEAST Adenylate kinase	2.53451	2.55867	4.54816	4.38765	8.29354	10.3628	6.42265	7.54267	43.69	24.2395	3.50725	8.15541	2.3253	0.00349209	0.271801	13.7488	0.932198
IDHC_YEAST Isocitrate dehydrogenase [NADP] cytoplasmic	11.6928	12.569	11.6485	13.771	19.0016	18.5458	14.7151	16.1913	59.47	46.533	12.4203	17.1135	1.37786	0.00587039	0.391639	8.83543	0.898327	Moderate evidence for H1
IF4B_YEAST Eukaryotic translation initiation factor 4B	6.04652	10.0299	5.53248	7.12123	4.25009	2.19875	2.00309	2.82163	70.87	48.4931	7.18253	2.81839	0.392395	0.00822082	0.470046	6.4519	0.865806
RS7B_YEAST 40S ribosomal protein S7-B	32.4707	36.6433	39.641	38.242	26.2054	30.5158	21.3052	29.5808	73.68	21.621	36.7492	26.9018	0.732037	0.0090587	0.470046	5.9706	0.85654
6PGD1_YEAST 6-phosphogluconate dehydrogenase, decarboxylating 1	11.3509	15.8413	12.7382	14.4863	19.9885	21.9235	17.9881	16.319	66.46	53.5093	13.6042	19.0548	1.40066	0.0130434	0.606151	4.28103	0.810643
RS9B_YEAST 40S ribosomal protein S9-B	12.8546	7.73023	18.8234	15.1393	20.8896	23.171	26.5813	20.2293	61.54	22.2851	13.6369	22.7178	1.66591	0.0158386	0.606151	3.53523	0.779504
RL9B_YEAST 60S ribosomal protein L9-B	8.63353	8.01181	10.54	12.804	7.84895	5.56253	4.65823	4.85634	54.97	21.6436	9.99733	5.73151	0.573304	0.0170042	0.606151	3.40504	0.772987
ACS1_YEAST Acetyl-coenzyme A synthetase 1	23.7836	23.7171	22.9373	29.0476	47.5577	56.7399	41.2177	29.7453	81.07	79.0914	24.8714	43.8152	1.76167	0.0176197	0.606151	3.26373	0.765464
EIF3A_YEAST Eukaryotic translation initiation factor 3 subunit A	2.95913	0.875731	2.98149	3.17454	5.25402	4.85867	3.39218	5.34147	52.49	110.276	2.49772	4.71158	1.88635	0.0202303	0.606151	2.84412	0.739862	Anecdotal evidence for H1
6PGD2_YEAST 6-phosphogluconate dehydrogenase, decarboxylating 2	2.60158	5.17626	5.21869	5.03452	5.97792	7.23653	9.11374	6.93586	57.11	53.8887	4.50776	7.31601	1.62298	0.0219228	0.606151	2.70565	0.730142
UGPA1_YEAST UTP--glucose-1-phosphate uridylyltransferase	8.4002	6.92005	8.3684	8.96372	9.96502	11.6041	8.89417	10.8705	66.93	55.9532	8.16309	10.3335	1.26588	0.0248575	0.606151	2.39656	0.705584
RS2_YEAST 40S ribosomal protein S2	13.3832	25.4894	14.0599	18.0975	10.8009	8.21346	9.42234	9.82305	65.75	27.433	17.7575	9.56494	0.538643	0.027538	0.606151	2.16919	0.684461
TRXB1_YEAST Thioredoxin reductase 1	9.03107	5.90815	6.70997	6.47317	3.23805	5.54248	5.3009	3.29194	57.05	34.2164	7.03059	4.34334	0.617778	0.0276029	0.606151	2.16653	0.684197
RS31_YEAST Ubiquitin-40S ribosomal protein S31	9.81402	8.08474	5.95014	8.43747	2.39388	4.09754	1.42073	7.20331	67.11	17.2054	8.07159	3.77887	0.468169	0.0286895	0.606151	2.12217	0.67971
TKT2_YEAST Transketolase 2	4.44958	5.94671	7.19135	5.24045	3.96342	4.12875	3.45754	4.32357	53.16	74.9827	5.70702	3.96832	0.69534	0.0292571	0.606151	2.04241	0.671313
RS21B_YEAST 40S ribosomal protein S21-B	12.7697	12.8914	9.4877	22.1064	6.27203	3.24478	3.72235	9.37271	56.32	9.75391	14.3138	5.65297	0.394932	0.0298488	0.606151	2.02637	0.669571
ATPF_YEAST ATP synthase subunit 4, mitochondrial	10.471	9.38394	17.5116	14.5375	3.49888	5.98894	10.0988	6.40747	47.13	26.9083	12.976	6.49853	0.50081	0.0313383	0.606151	1.91217	0.656614
GRE1_YEAST Protein GRE1	13.5671	9.99822	13.1533	15.9785	9.79499	3.4474	7.96338	9.95802	64.29	19.0145	13.1743	7.79095	0.591376	0.0329352	0.606151	1.84391	0.648371
CALM_YEAST Calmodulin	1.56065	5.21278	1.90528	6.08134	0	0	1.50518	0	31.97	16.1249	3.69001	0.376294	0.101976	0.0334029	0.606151	1.83044	0.646698
MPI_YEAST Mannose-6-phosphate isomerase	2.13576	1.98196	2.60739	3.16745	3.47077	7.48089	5.22293	3.97482	55.48	48.1583	2.47314	5.03735	2.03683	0.0333515	0.606151	1.80993	0.64412
FPPS_YEAST Farnesyl pyrophosphate synthase	2.30301	2.78871	2.81157	2.71235	3.74256	6.40603	4.4725	3.40372	40.91	40.4577	2.65391	4.5062	1.69795	0.0347971	0.606151	1.7592	0.637577
RL15B_YEAST 60S ribosomal protein L15-B	5.90553	4.86495	5.26293	6.95518	9.59692	11.9914	7.432	7.12224	36.28	24.4073	5.74715	9.03563	1.57219	0.035505	0.606151	1.74859	0.636177
PDC6_YEAST Pyruvate decarboxylase isozyme 3	14.6238	22.7817	10.8653	7.27815	25.2487	18.9721	24.9894	25.2882	66.43	61.5423	13.8872	23.6246	1.70118	0.0377619	0.606151	1.63596	0.620631
RS29B_YEAST 40S ribosomal protein S29-B	16.626	13.6964	67.1561	32.1743	0	0	0	0	66.07	6.72331	32.4132	0	0	0.0384564	0.606151	1.62034	0.61837
SYKC_YEAST Lysine--tRNA ligase, cytoplasmic	7.52355	7.59526	9.18493	6.6932	10.1931	11.3063	8.55377	9.27029	52.79	67.9152	7.74923	9.83088	1.26863	0.038939	0.606151	1.59826	0.615127
WTM1_YEAST Transcriptional modulator WTM1	13.7822	15.8743	14.156	13.6564	17.1643	19.0388	23.2049	15.6103	75.52	48.353	14.3672	18.7546	1.30537	0.0433689	0.612281	1.44285	0.590643
ATPO_YEAST ATP synthase subunit 5, mitochondrial	13.3469	15.0621	11.0853	10.6941	8.98036	4.64591	6.95454	11.5483	59.91	22.8004	12.5471	8.03229	0.640172	0.0451047	0.612281	1.44015	0.59019
SYNC_YEAST Asparagine--tRNA ligase, cytoplasmic	2.54242	4.97154	4.88193	5.35236	6.49847	7.07197	6.76372	5.14741	45.49	62.1676	4.43706	6.37039	1.43572	0.0453633	0.612281	1.43034	0.588535
ARPC4_YEAST Actin-related protein 2/3 complex subunit 4	3.97717	4.01507	7.13699	6.88512	3.93346	1.0106	3.8358	1.77659	48.54	19.9033	5.50359	2.63911	0.479526	0.0458879	0.612281	1.36688	0.577502
AROF_YEAST Phospho-2-dehydro-3-deoxyheptonate aldolase, phenylalanine-inhibited	1.54249	1.74071	2.57965	1.2359	1.70533	4.29059	4.92209	3.74587	31.35	41.044	1.77469	3.66597	2.0657	0.0458883	0.612281	1.35972	0.576221
SYIC_YEAST Isoleucine--tRNA ligase, cytoplasmic	6.05851	7.02251	5.8737	4.98598	8.3069	10.2562	8.22158	6.25689	61.38	122.906	5.98517	8.2604	1.38014	0.0477508	0.613562	1.33357	0.571471
VPS1_YEAST Vacuolar protein sorting-associated protein 1	5.56231	4.38626	6.21519	3.53924	6.14951	6.40603	6.32398	7.7535	57.81	78.6877	4.92575	6.65826	1.35172	0.048612	0.613562	1.27948	0.561303
PUR92_YEAST Bifunctional purine biosynthesis protein ADE17	12.5933	17.0463	16.3703	13.8962	19.1743	20.8665	16.2852	17.4383	78.04	65.2228	14.9766	18.4411	1.23133	0.053786	0.661002	1.22794	0.551155
HSP12_YEAST 12 kDa heat shock protein	35.0845	47.4904	21.2714	41.3204	28.3149	24.0693	16.8045	16.6876	56.88	11.6857	36.2917	21.4691	0.59157	0.0567901	0.666482	1.13742	0.532146
ACT_YEAST Actin	21.0003	14.7858	15.2147	14.6778	22.3529	27.93	18.7579	20.3291	66.93	41.6629	16.4196	22.3425	1.36072	0.0571011	0.666482	1.12687	0.529826
ACH1_YEAST Acetyl-CoA hydrolase	9.19968	9.28736	10.2795	9.03305	10.1708	15.5738	13.042	10.6206	72.62	58.675	9.44989	12.3518	1.30708	0.0634212	0.666482	1.04866	0.511875
COX4_YEAST Cytochrome c oxidase subunit 4, mitochondrial	15.5907	11.4895	5.75274	11.1749	7.65764	7.97708	1.3736	3.45866	50.32	17.1317	11.002	5.11674	0.465075	0.0631967	0.666482	1.0404	0.509901
CBS_YEAST Cystathionine beta-synthase	24.4996	20.6978	20.0905	23.2475	20.277	20.5972	13.8971	16.1955	78.7	55.9874	22.1339	17.7417	0.801565	0.0634559	0.666482	1.0298	0.507341
ODPB_YEAST Pyruvate dehydrogenase E1 component subunit beta, mitochondrial	2.80945	3.57148	3.42984	3.3088	5.74911	7.81474	2.70959	6.82262	51.64	40.0286	3.27989	5.77401	1.76043	0.0670887	0.666482	1.00458	0.501142
IF4A_YEAST ATP-dependent RNA helicase eIF4A	16.4086	11.8942	12.5274	9.59731	14.9175	14.9485	17.1486	17.4129	64.56	44.669	12.6069	16.1069	1.27763	0.067308	0.666482	0.989669	0.497404	No evidence
MLS1_YEAST Malate synthase 1	16.9381	19.1147	16.1523	15.5823	17.3997	19.5073	25.6943	26.985	71.48	62.7513	16.9469	22.3966	1.32158	0.0683759	0.666482	0.981814	0.495412
PDC5_YEAST Pyruvate decarboxylase isozyme 2	8.89994	4.83515	4.74799	1.57333	12.1683	5.73419	9.30133	10.7336	31.79	61.873	5.0141	9.48434	1.89153	0.0708701	0.666482	0.957251	0.489079
ENO1_YEAST Enolase 1	210.942	210.556	180.419	185.053	178.976	148.408	186.537	170.883	92.22	46.7873	196.743	171.201	0.870179	0.0696677	0.666482	0.95308	0.487988
GLRX2_YEAST Isoform Cytoplasmic of Glutaredoxin-2 GN=GRX2	5.26621	8.73554	3.19285	10.1911	1.28456	0	5.07903	3.86531	52.29	11.9572	6.84642	2.55722	0.373512	0.0729405	0.666482	0.949374	0.487015
RIM1_YEAST Single-stranded DNA-binding protein RIM1, mitochondrial	0.54639	9.92164	7.30205	10.3545	0.887924	0	3.51077	2.67181	34.82	15.3767	7.03114	1.76762	0.251399	0.0710154	0.666482	0.947475	0.486515
RSSA2_YEAST 40S ribosomal protein S0-B	8.25687	11.1765	12.0908	7.93532	6.6637	5.66453	7.96338	8.56922	70.64	27.9453	9.86488	7.21521	0.731404	0.074251	0.666482	0.932939	0.482653
SIS1_YEAST Protein SIS1	8.74877	9.22672	4.61977	7.7225	4.88352	4.67633	6.32398	4.81276	54.83	37.5667	7.57944	5.17415	0.682656	0.0723395	0.666482	0.90826	0.475963
ATPA_YEAST ATP synthase subunit alpha, mitochondrial	27.4053	24.0961	20.0623	24.1905	17.8987	24.0693	17.7831	16.6876	69.17	58.5723	23.9385	19.1097	0.79828	0.0756393	0.666482	0.901985	0.474234
ILV3_YEAST Dihydroxy-acid dehydratase, mitochondrial	3.64015	3.20061	3.33069	2.27243	3.13555	4.37959	5.57848	4.24541	48.38	62.8207	3.11097	4.33476	1.39338	0.0793074	0.685618	0.851962	0.460032
C1TC_YEAST C-1-tetrahydrofolate synthase, cytoplasmic	4.25135	6.02724	5.58582	5.38869	7.43544	6.32055	5.75812	6.1269	59.73	102.141	5.31328	6.41025	1.20646	0.0807473	0.685618	0.847206	0.458642
ENO2_YEAST Enolase 2	210.942	205.796	180.419	177.687	178.976	177.343	173.458	173.624	95.2	46.885	193.711	175.85	0.907796	0.084651	0.705929	0.832762	0.454375
RL4A_YEAST 60S ribosomal protein L4-A	25.7743	26.6217	25.2351	20.6514	23.7566	20.1945	15.4784	21.6057	69.06	39.0682	24.5706	20.2588	0.824514	0.0983534	0.771463	0.72271	0.419519
RTN2_YEAST Reticulon-like protein 2	10.3517	4.12147	6.61854	7.41976	6.23076	1.60083	5.22867	1.82367	46.31	44.3318	7.12787	3.72098	0.522033	0.0983785	0.771463	0.722281	0.419375
PGM2_YEAST Phosphoglucomutase 2	21.1057	22.3686	27.0503	24.8571	32.6243	39.9398	24.5363	26.7225	65.73	63.0489	23.8454	30.9557	1.29818	0.102462	0.771463	0.710492	0.415373
RL40A_YEAST Ubiquitin-60S ribosomal protein L40	9.63821	10.8768	2.41945	11.3513	3.2206	5.51262	3.84874	4.81276	57.03	14.5448	8.57144	4.34868	0.507345	0.0963098	0.771463	0.708813	0.414799
UBA1_YEAST Ubiquitin-activating enzyme E1 1	5.53234	5.69635	5.22749	5.39626	5.14994	8.81502	7.38196	6.47483	62.7	114.195	5.46311	6.95544	1.27316	0.103275	0.771463	0.695677	0.410265
RL15A_YEAST 60S ribosomal protein L15-A	7.70591	9.79604	9.40756	14.0049	15.769	21.4347	13.7563	10.469	41.67	24.4073	10.2286	15.3572	1.5014	0.102347	0.771463	0.687073	0.407257
DAK1_YEAST Dihydroxyacetone kinase 1	7.02913	10.6209	7.08223	8.27849	5.93301	7.61128	5.59498	6.64498	50.17	62.1679	8.25267	6.44606	0.781088	0.106318	0.775789	0.686531	0.407067
RS21A_YEAST 40S ribosomal protein S21-A	12.7697	6.40217	9.4877	22.1064	6.27203	3.24478	3.72235	9.37271	56.32	9.73989	12.6915	5.65297	0.445414	0.104073	0.771463	0.676333	0.40346
DCPS_YEAST m7GpppX diphosphatase	8.83525	6.33915	10.7863	11.8257	9.12851	21.4045	13.5399	14.84	52.57	40.7438	9.44659	14.7282	1.55911	0.109346	0.785609	0.64251	0.391176
NACA_YEAST Nascent polypeptide-associated complex subunit alpha	7.77155	9.41055	9.4877	11.9432	3.81712	6.53367	9.78036	7.44318	47.13	18.6975	9.65326	6.89358	0.71412	0.115962	0.818032	0.636994	0.389124
RUVB1_YEAST RuvB-like protein 1	5.4508	3.10574	4.2308	5.59117	3.83137	2.91352	3.94007	2.99852	56.16	50.4219	4.59463	3.42087	0.744537	0.117362	0.818032	0.607504	0.377917
PDX3_YEAST 'Pyridoxamine 5''-phosphate oxidase GN=PDX3 PE=1 SV=1'	6.35974	8.08474	5.95014	7.49012	7.9204	2.03494	4.70063	3.57734	68.42	26.8917	6.97118	4.55833	0.653881	0.122071	0.825918	0.588724	0.370564
KES1_YEAST Oxysterol-binding protein homolog 4	3.23053	1.94271	3.21829	1.88951	8.62617	3.25769	4.40551	3.35274	51.84	49.4612	2.57026	4.91053	1.91052	0.126788	0.825918	0.586473	0.369671
DCS2_YEAST Inactive diphosphatase DCS2	4.61468	7.65478	7.9659	6.51896	6.11946	4.65348	5.3384	4.78925	54.67	40.9149	6.68858	5.22515	0.781204	0.127527	0.825918	0.582653	0.36815
PST2_YEAST Protoplast secreted protein 2	15.0176	20.7684	9.90506	12.0326	13.1849	5.22744	9.85356	9.18962	44.95	20.9525	14.4309	9.36388	0.648876	0.127726	0.825918	0.576558	0.365707
RL38_YEAST 60S ribosomal protein L38	9.38368	25.5762	18.8234	18.1591	7.5731	12.9627	4.49452	16.6348	46.15	8.8211	17.9856	10.4163	0.579145	0.127969	0.825918	0.573671	0.364543
ARA1_YEAST D-arabinose dehydrogenase [NAD(P)+] heavy chain	3.93733	5.18665	5.89055	5.68267	12.8839	8.69739	5.58178	5.81916	50.58	38.8592	5.1743	8.24556	1.59356	0.130874	0.825918	0.558245	0.358252
STM1_YEAST Suppressor protein STM1	21.5577	25.5762	23.7031	25.3893	28.2255	16.3231	9.80688	12.7483	66.67	29.9773	24.0566	16.7759	0.697353	0.129804	0.825918	0.556099	0.357367
RL18A_YEAST 60S ribosomal protein L18-A	3.43983	5.70597	4.19943	2.46556	8.21672	9.56822	4.8765	3.71117	48.93	20.5505	3.9527	6.59315	1.66801	0.136619	0.850682	0.535762	0.348857
YMY0_YEAST UPF0659 protein YMR090W	3.58497	2.46216	1.81208	4.22216	5.82583	4.12875	7.78258	2.6313	65.64	24.867	3.02034	5.09212	1.68594	0.144378	0.887162	0.520992	0.342534
TPS2_YEAST Trehalose-phosphatase	2.49558	4.13964	3.73357	4.69987	4.50291	7.70751	4.50318	4.51991	39.51	102.912	3.76717	5.30838	1.40912	0.147285	0.893274	0.510802	0.3381
COX6_YEAST Cytochrome c oxidase subunit 6, mitochondrial	10.2764	17.0463	6.23046	8.83497	12.1907	1.2968	2.99556	3.74587	58.11	17.3309	10.597	5.05723	0.47723	0.149525	0.895234	0.50477	0.335447
HSP26_YEAST Heat shock protein 26	82.5169	120.994	132.57	134.454	89.8746	65.2957	99.4704	114.787	91.59	23.8651	117.634	92.357	0.785124	0.163524	0.913124	0.481653	0.325078
HSP60_YEAST Heat shock protein 60, mitochondrial	20.915	16.807	21.8741	18.8774	20.3463	18.4598	12.0752	12.4497	60.14	60.7139	19.6184	15.8327	0.807037	0.16303	0.913124	0.470865	0.320128
RL11A_YEAST 60S ribosomal protein L11-A	12.7697	16.8215	19.1044	30.2832	6.27203	15.7804	18.103	9.37271	39.66	19.7074	19.7447	12.382	0.627106	0.164332	0.913124	0.468501	0.319033
SOL4_YEAST 6-phosphogluconolactonase 4	0.603051	1.00034	2.43585	3.45411	1.97333	5.54999	5.05613	2.15264	39.22	28.4294	1.87334	3.68302	1.96602	0.166149	0.913124	0.468312	0.318946
EF1G2_YEAST Elongation factor 1-gamma 2	8.53558	11.0597	10.4204	10.0527	15.5056	26.5406	12.3804	9.42185	53.64	46.4909	10.0171	15.9621	1.59349	0.166525	0.913124	0.467406	0.318526
RL35A_YEAST 60S ribosomal protein L35-A	29.7192	31.9464	29.6067	49.4911	31.297	29.9691	18.5743	26.1644	42.5	13.901	35.1908	26.5012	0.753071	0.170646	0.913124	0.455473	0.312938
RT31_YEAST 37S ribosomal protein YMR-31, mitochondrial	2.12293	3.5215	2.59173	5.03452	3.44992	1.78478	2.04747	0.470953	24.39	13.6801	3.31767	1.93828	0.58423	0.170452	0.913124	0.452711	0.311632
RLA2_YEAST 60S acidic ribosomal protein P2-alpha	5.52613	1.37593	1.01265	3.2322	1.34796	0	0.799993	2.01435	79.25	10.7392	2.78673	1.04058	0.373404	0.169647	0.913124	0.449682	0.310194
YPT1_YEAST GTP-binding protein YPT1	0.263441	0.436994	1.0641	3.39642	4.68646	4.88196	1.69271	1.28821	42.23	23.1996	1.29024	3.13733	2.43159	0.174021	0.913124	0.448056	0.309419
PP12_YEAST Serine/threonine-protein phosphatase PP1-2	4.66016	4.70458	8.36261	4.35856	7.5731	5.75888	10.3911	6.88746	48.4	35.884	5.52148	7.65264	1.38598	0.170711	0.913124	0.444132	0.307542
EIF3I_YEAST Eukaryotic translation initiation factor 3 subunit I	3.87876	2.85843	2.88187	2.78016	2.80033	4.79325	4.58433	3.48882	76.66	38.7311	3.09981	3.91668	1.26353	0.178908	0.918133	0.443068	0.307032
VATH_YEAST V-type proton ATPase subunit H	9.93245	4.53597	5.48534	3.22054	9.52771	7.60628	6.36973	10.1385	57.95	54.3818	5.79358	8.41056	1.4517	0.173534	0.913124	0.439806	0.305462
PUR91_YEAST Bifunctional purine biosynthesis protein ADE16	5.68308	5.93282	4.36639	2.67811	9.23543	3.41725	7.25613	7.56472	58.88	65.2416	4.6651	6.86838	1.47229	0.176475	0.915711	0.432749	0.302041
PLR1_YEAST Putative pyridoxal reductase	5.75857	6.49857	4.78277	6.7821	7.80189	10.8973	6.54711	5.79008	50.44	38.5766	5.9555	7.7591	1.30285	0.18687	0.938367	0.424211	0.297857
RGI2_YEAST Respiratory growth induced protein 2	6.28343	7.09088	5.21869	10.1375	10.211	11.8906	6.06009	10.381	51.83	19.2168	7.18262	9.63566	1.34152	0.184681	0.937457	0.423832	0.29767
RLA0_YEAST 60S acidic ribosomal protein P0	6.84997	7.73023	8.36261	8.06749	11.1317	15.8853	6.60649	8.98719	62.18	33.6963	7.75258	10.6527	1.37408	0.197398	0.971757	0.409876	0.290718
SYA_YEAST Isoform Cytoplasmic of Alanine--tRNA ligase, mitochondrial GN=ALA1	6.20664	5.89751	7.57721	5.65766	9.4934	14.2983	6.71639	5.99502	54.07	107.211	6.33475	9.12578	1.44059	0.198315	0.971757	0.399911	0.285669
CYSD_YEAST Homocysteine/cysteine synthase	3.72548	4.20423	4.54816	4.38765	7.13688	5.59863	3.59306	4.88785	42.79	48.6417	4.21638	5.30411	1.25798	0.202216	0.971757	0.399775	0.285599
SSB1_YEAST Ribosome-associated molecular chaperone SSB1	41.775	23.5932	28.5312	22.9472	25.8376	19.6479	24.5203	20.2211	67.7	66.5606	29.2116	22.5567	0.772183	0.200962	0.971757	0.396007	0.283671
RL24A_YEAST 60S ribosomal protein L24-A	9.48843	15.7393	11.5837	8.15755	11.256	7.97708	9.15117	3.45866	41.94	17.6029	11.2423	7.96072	0.708107	0.209669	0.971757	0.391227	0.28121
HEM2_YEAST Delta-aminolevulinic acid dehydratase	1.76692	4.01507	2.95498	1.41573	2.87138	4.91486	3.04613	3.57734	34.5	37.7162	2.53818	3.60243	1.4193	0.206475	0.971757	0.386521	0.27877
ZEO1_YEAST Protein ZEO1	2.45758	8.20864	3.00027	19.283	3.99374	0	4.77267	1.80382	56.64	12.5815	8.23736	2.64256	0.320802	0.216447	0.980886	0.383102	0.276987
OAT_YEAST Ornithine aminotransferase	9.08015	11.9613	14.9135	10.6941	11.7181	15.3715	16.3848	12.4694	72.17	46.0568	11.6623	13.9859	1.19925	0.212985	0.975137	0.381834	0.276324
RL26B_YEAST 60S ribosomal protein L26-B	32.3237	73.4509	32.8993	38.0689	21.7487	18.4877	31.1748	42.4088	60.63	14.2261	44.1857	28.455	0.643986	0.210166	0.971757	0.381736	0.276273
NNRE_YEAST NAD(P)H-hydrate epimerase	4.27473	5.17626	1.57731	1.52165	9.06455	3.59383	3.00958	6.31781	55.69	27.5033	3.13749	5.49644	1.75186	0.208905	0.971757	0.378653	0.274654
NACB1_YEAST Nascent polypeptide-associated complex subunit beta-1	1.39305	0.698415	0	0.495874	4.55839	0	0.406073	6.8119	50.32	17.0098	0.646834	2.94409	4.55154	0.219347	0.980886	0.373375	0.271867
RS12_YEAST 40S ribosomal protein S12	14.2288	23.6027	13.3124	16.7579	8.80045	15.0635	17.2806	10.4437	74.13	15.4622	16.9755	12.8971	0.759748	0.229642	0.980886	0.360886	0.265184
G3P3_YEAST Glyceraldehyde-3-phosphate dehydrogenase 3	222.865	251.505	308.257	346.731	220.416	238.49	268.478	244.611	92.17	35.7244	282.34	242.999	0.860661	0.231618	0.980886	0.360178	0.264802
FOX2_YEAST Peroxisomal hydratase-dehydrogenase-epimerase	4.98659	1.52153	2.70459	2.91663	3.60015	3.60763	4.80935	4.20239	65.67	98.6415	3.03233	4.05488	1.33721	0.235508	0.980886	0.358956	0.264141
RL9A_YEAST 60S ribosomal protein L9-A	6.61642	8.01181	13.2724	15.6908	10.7522	5.56253	6.38124	7.97959	54.97	21.5556	10.8979	7.66888	0.703706	0.232534	0.980886	0.356614	0.262871
SYRC_YEAST Arginine--tRNA ligase, cytoplasmic	5.42698	5.66546	9.54173	5.14961	13.7633	7.12031	5.77685	10.0147	65.07	69.4808	6.44594	9.16879	1.42241	0.232427	0.980886	0.355129	0.262063
SYH_YEAST Isoform Cytoplasmic of Histidine--tRNA ligase, mitochondrial GN=HTS1	6.2587	3.13785	2.30937	2.22787	4.51857	4.17856	4.21795	7.34574	55.7	57.7148	3.48345	5.06521	1.45408	0.241477	0.980886	0.35024	0.259391
TKT1_YEAST Transketolase 1	4.92347	6.66442	6.01069	5.79857	8.7837	9.99725	4.74847	6.37137	50.88	73.7597	5.84929	7.4752	1.27797	0.235754	0.980886	0.348583	0.258481
ADH2_YEAST Alcohol dehydrogenase 2	76.1049	70.0835	89.3754	82.8667	72.4046	71.523	82.05	64.7054	81.32	36.7086	79.6076	72.6708	0.912862	0.253346	0.980886	0.342148	0.254925
RL26A_YEAST 60S ribosomal protein L26-A	26.9484	53.6182	32.8993	31.7382	21.7487	27.175	31.1748	32.5006	60.63	14.2251	36.301	28.1498	0.775453	0.249144	0.980886	0.335779	0.251373
GABAT_YEAST 4-aminobutyrate aminotransferase	4.60904	6.57916	4.84208	7.08313	7.49002	5.05621	6.53402	10.4	67.52	52.9129	5.77835	7.37007	1.27546	0.261945	0.980886	0.335357	0.251137
YPR1_YEAST Putative reductase 1	6.84997	6.13883	8.36261	6.72591	7.5731	10.2941	7.78796	6.88746	58.97	34.7333	7.01933	8.13565	1.15904	0.252864	0.980886	0.333778	0.25025
FDH1_YEAST Formate dehydrogenase 1	15.0313	14.718	8.30128	4.87382	6.72501	2.83902	8.55734	10.0496	58.51	41.6884	10.7311	7.04275	0.656293	0.256267	0.980886	0.330251	0.248262
IF2B_YEAST Eukaryotic translation initiation factor 2 subunit beta	5.44826	1.66239	2.01033	1.93938	1.6286	0.418426	1.58817	2.43373	68.42	31.5546	2.76509	1.51723	0.548709	0.253767	0.980886	0.328165	0.247081
YCP4_YEAST Flavoprotein-like protein YCP4	4.2449	9.18806	3.783	2.48281	2.08495	3.56875	4.09401	2.27441	61.13	26.3336	4.92469	3.00553	0.610298	0.261594	0.980886	0.324162	0.244805
H2B1_YEAST Histone H2B.1	9.26037	15.361	11.3053	10.9063	15.0488	5.29651	8.93122	2.81419	39.7	14.2436	11.7082	8.02267	0.685216	0.259007	0.980886	0.322944	0.24411
IPB2_YEAST Protease B inhibitor 2	10.041	8.27172	29.6067	39.1265	8.10358	4.19231	15.9122	17.8001	72	8.58452	21.7615	11.502	0.528551	0.257361	0.980886	0.321132	0.243074
RPN11_YEAST Ubiquitin carboxyl-terminal hydrolase RPN11	1.45651	1.47039	2.6137	3.45411	4.76606	2.46567	2.06483	3.53707	39.54	34.3764	2.24868	3.20841	1.4268	0.262004	0.980886	0.320576	0.242755
PYC1_YEAST Pyruvate carboxylase 1	3.59759	6.78204	4.39202	5.11595	5.84634	7.50009	4.96544	5.79644	52.63	130.018	4.9719	6.02708	1.21223	0.266518	0.980886	0.320049	0.242452
QOR_YEAST Probable quinone oxidoreductase	2.52143	5.45762	5.05792	3.87491	6.73273	5.11984	3.99577	5.26921	58.98	36.9955	4.22797	5.27939	1.24868	0.270888	0.980886	0.316005	0.240125
RS3_YEAST 40S ribosomal protein S3	26.9269	40.228	36.2819	41.9831	48.2959	41.0543	40.5284	35.8422	75.42	26.4862	36.355	41.4302	1.1396	0.275607	0.980886	0.315336	0.239738
BIP_YEAST Endoplasmic reticulum chaperone BiP	4.43832	5.93167	9.13036	6.33363	5.15864	6.76692	4.72445	3.59547	47.51	74.4223	6.4585	5.06137	0.783676	0.280992	0.980886	0.315019	0.239555
MSC1_YEAST Meiotic sister chromatid recombination protein 1	8.79184	6.59729	9.77686	5.37812	6.46318	8.07576	5.63825	3.80912	48.54	59.5518	7.63603	5.99658	0.785301	0.267047	0.980886	0.314122	0.239036
ETR1_YEAST Enoyl-[acyl-carrier-protein] reductase, mitochondrial	4.06337	5.50019	4.04799	7.86336	2.39388	5.61317	3.91894	4.21709	46.84	42.0408	5.36873	4.03577	0.751718	0.27701	0.980886	0.310748	0.237077
RBG2_YEAST Ribosome-interacting GTPase 2	6.07272	2.58272	2.6039	1.83373	1.72136	0	2.68422	3.15231	53.8	40.9804	3.27327	1.88947	0.577243	0.284706	0.980886	0.30914	0.23614
RL3_YEAST 60S ribosomal protein L3	16.9985	17.6335	17.4596	13.901	17.275	15.4859	13.7931	13.5199	60.98	43.7304	16.4981	15.0185	0.910314	0.275628	0.980886	0.307305	0.235067
TCPB_YEAST T-complex protein 1 subunit beta	8.39256	3.83273	2.82078	3.84775	5.30921	0.964703	2.67292	2.7866	56.74	57.1679	4.72346	2.93336	0.621019	0.28762	0.980886	0.303734	0.232972
GPD1_YEAST Glycerol-3-phosphate dehydrogenase [NAD(+)] 1	11.5954	10.5428	5.66414	6.44145	13.4773	10.7594	11.1833	7.66519	56.01	42.8416	8.56096	10.7713	1.25819	0.288055	0.980886	0.302375	0.232172
DHE2_YEAST NAD-specific glutamate dehydrogenase	5.24957	3.26666	5.00606	5.15449	5.39265	7.88901	3.9548	5.79465	53.85	124.254	4.6692	5.75778	1.23314	0.290377	0.980886	0.301748	0.231802
RL17B_YEAST 60S ribosomal protein L17-B	30.4666	44.4691	17.3476	20.0736	27.698	19.6295	13.7047	19.6767	55.44	20.539	28.0892	20.1772	0.718325	0.287884	0.980886	0.299516	0.230483
TSL1_YEAST Trehalose synthase complex regulatory subunit TSL1	6.13012	4.66029	2.88564	3.04154	4.94731	9.14356	4.4522	4.4994	51.55	122.941	4.1794	5.76062	1.37834	0.291254	0.980886	0.296981	0.228978
MPG1_YEAST Mannose-1-phosphate guanyltransferase	11.9863	12.1005	7.66363	8.59137	11.8546	17.4612	8.07796	12.9318	68.42	39.541	10.0855	12.5814	1.24748	0.308918	0.980886	0.289264	0.224364
MDHM_YEAST Malate dehydrogenase, mitochondrial	18.4415	33.4228	28.9973	17.9251	29.9688	38.1291	22.908	29.7789	79.04	35.6279	24.6967	30.1962	1.22268	0.310488	0.980886	0.287753	0.223454
PSA1_YEAST Proteasome subunit alpha type-1	2.03643	2.05584	3.65436	2.39839	3.30935	5.66453	1.96405	3.00974	55.16	27.9832	2.53626	3.48692	1.37483	0.316131	0.980886	0.287486	0.223293
PFKA1_YEAST ATP-dependent 6-phosphofructokinase subunit alpha	8.56247	12.2225	8.9954	7.79016	10.749	10.9904	10.3367	9.95802	61.4	107.903	9.39262	10.5085	1.11881	0.307986	0.980886	0.286334	0.222597
PET10_YEAST Protein PET10	2.45009	4.06418	4.0975	2.88557	3.98157	2.82173	6.51809	4.04784	49.12	31.2273	3.37433	4.34231	1.28686	0.314986	0.980886	0.285884	0.222325
GPX3_YEAST Glutathione peroxidase-like peroxiredoxin HYR1	6.35012	4.36128	5.27408	5.08796	4.27262	1.09774	4.16654	6.38487	38.04	18.6296	5.26836	3.98044	0.755538	0.310609	0.980886	0.285361	0.222008
TIM9_YEAST Mitochondrial import inner membrane translocase subunit TIM9	1.16652	6.40217	1.42411	1.37385	0	0	1.12505	2.83283	31.03	10.195	2.59166	0.989471	0.38179	0.307455	0.980886	0.284853	0.221701
RL1A_YEAST 60S ribosomal protein L1-A	10.6885	8.80515	13.0488	10.2723	11.256	14.7652	8.412	18.948	48.85	24.4701	10.7037	13.3453	1.24679	0.320418	0.980886	0.281588	0.219718
ODO1_YEAST 2-oxoglutarate dehydrogenase, mitochondrial	7.0329	7.22419	8.14177	8.28294	9.14406	16.5949	6.78292	7.82739	53.35	114.345	7.67045	10.0873	1.31509	0.323003	0.980886	0.281541	0.21969
PSB4_YEAST Proteasome subunit beta type-4	1.87929	1.54815	1.1394	2.21332	1.51668	8.58936	1.8125	2.26648	31.31	22.5026	1.69504	3.54625	2.09213	0.318918	0.980886	0.278216	0.21766
ABF2_YEAST ARS-binding factor 2, mitochondrial	2.15306	0.536081	6.34847	2.53575	0.525185	0.898945	3.41201	0.784818	37.71	21.5484	2.89334	1.40524	0.485681	0.329593	0.980886	0.277218	0.217048
GST1_YEAST Glutathione S-transferase 1	4.66016	2.3364	1.71953	2.7257	3.76098	6.43757	3.28094	2.4969	36.33	26.7778	2.86045	3.9941	1.39632	0.328035	0.980886	0.27375	0.214917
DHE4_YEAST NADP-specific glutamate dehydrogenase 1	7.21868	9.35338	10.9382	11.6464	11.7309	15.6845	10.4703	8.70593	57.05	49.5389	9.78915	11.6479	1.18988	0.335959	0.980886	0.271969	0.213817
FAS2_YEAST Fatty acid synthase subunit alpha	8.17396	7.0844	8.48693	8.65631	9.15358	11.8797	7.68141	7.97321	50.03	206.818	8.1004	9.17197	1.13229	0.33396	0.980886	0.271542	0.213553
OM14_YEAST Mitochondrial outer membrane protein OM14	8.9054	3.03748	0.675663	0.651818	0	1.53947	0.533776	2.70632	39.55	14.6004	3.31759	1.19489	0.360168	0.336925	0.980886	0.271484	0.213517
RL10_YEAST 60S ribosomal protein L10	37.6186	20.6065	15.1658	14.6306	36.0856	18.6685	33.0484	27.6114	68.33	25.3454	22.0053	28.8535	1.3112	0.339177	0.980886	0.270155	0.212695
RL24B_YEAST 60S ribosomal protein L24-B	9.48843	15.7393	8.45596	8.15755	11.256	7.97708	9.15117	3.45866	41.94	17.5369	10.4603	7.96072	0.76104	0.342746	0.980886	0.268797	0.211852
RL21A_YEAST 60S ribosomal protein L21-A	8.98241	49.2979	22.081	21.3017	14.5971	24.9854	11.3042	13.2755	50	18.2308	25.4158	16.0405	0.631126	0.339668	0.980886	0.265696	0.209921
IPYR_YEAST Inorganic pyrophosphatase	21.8253	26.4282	31.9596	39.2442	22.984	30.1496	23.1087	26.3219	70.73	32.2795	29.8643	25.6411	0.858585	0.344188	0.980886	0.26564	0.209886
PDI_YEAST Protein disulfide-isomerase	5.03617	8.35395	6.9259	8.2929	10.3058	6.53367	6.79108	10.057	46.94	58.1905	7.15223	8.42188	1.17752	0.360231	0.980886	0.26517	0.209593
ASNS1_YEAST Asparagine synthetase [glutamine-hydrolyzing] 1	2.40589	3.32721	5.91427	5.06495	3.25958	7.88901	5.79914	4.871	47.2	64.4293	4.17808	5.45468	1.30555	0.347935	0.980886	0.264223	0.209
YMY9_YEAST Glucose-6-phosphate 1-epimerase	3.08793	2.54382	6.19429	0.545883	3.66315	11.2079	3.8861	2.95745	53.54	33.9344	3.09298	5.42866	1.75516	0.341657	0.980886	0.263438	0.208509
KGUA_YEAST Guanylate kinase	5.00963	11.3837	4.16074	4.01391	1.67396	2.86528	6.6187	5.03705	54.55	20.6246	6.14199	4.04875	0.659192	0.352725	0.980886	0.261343	0.207195
PURA_YEAST Adenylosuccinate synthetase	8.75682	7.60737	13.1009	12.6385	8.66059	5.8464	10.3497	10.2777	66.98	48.2493	10.5259	8.78361	0.834477	0.353714	0.980886	0.26132	0.20718
TPIS_YEAST Triosephosphate isomerase	67.8289	51.1423	44.7376	50.4975	64.531	28.3199	44.505	41.5062	92.34	26.779	53.5516	44.7155	0.834999	0.36331	0.980886	0.2612	0.207105
RL19A_YEAST 60S ribosomal protein L19-A	22.2925	26.994	23.4197	30.145	26.4452	30.795	15.6948	8.12591	45.5	21.6911	25.7128	20.2653	0.788139	0.355576	0.980886	0.259673	0.206143
SDHB_YEAST Succinate dehydrogenase [ubiquinone] iron-sulfur subunit, mitochondrial	7.52111	6.19585	7.49263	12.5248	14.6603	17.0716	7.25377	6.62148	43.61	30.2112	8.4336	11.4018	1.35195	0.357106	0.980886	0.259417	0.205982
RPIA_YEAST Ribose-5-phosphate isomerase	3.93733	4.76771	6.27221	3.38507	4.67079	7.99488	9.17159	2.88993	75.19	28.2407	4.59058	6.1818	1.34663	0.353712	0.980886	0.258598	0.205465
G3P2_YEAST Glyceraldehyde-3-phosphate dehydrogenase 2	135.635	212.201	249.024	279.699	155.387	179.354	214.944	196.631	90.06	35.8244	219.14	186.579	0.851415	0.369358	0.980886	0.256083	0.203875
ARO8_YEAST Aromatic/aminoadipate aminotransferase 1	6.11089	10.1367	4.36755	6.38897	11.101	9.95128	6.58826	6.14433	59	56.1427	6.75103	8.44621	1.2511	0.363953	0.980886	0.255749	0.203663
HBT1_YEAST Protein HBT1	5.98371	12.239	10.8576	10.9423	6.25134	10.7003	9.7481	6.52778	60.61	113.548	10.0057	8.30687	0.830218	0.376407	0.980886	0.25519	0.203308
TREA_YEAST Neutral trehalase	3.02784	2.07953	1.53048	1.77097	2.88062	5.72979	1.45025	2.22238	46.61	85.8251	2.1022	3.07076	1.46074	0.365405	0.980886	0.255021	0.2032
ARB1_YEAST ABC transporter ATP-binding protein ARB1	3.38647	1.92953	4.13429	2.98922	4.1246	1.81011	5.18972	4.78555	46.72	68.3346	3.10988	3.9775	1.27899	0.364214	0.980886	0.254965	0.203165
VATE_YEAST V-type proton ATPase subunit E	7.71407	12.796	7.47876	4.03624	15.3623	17.04	5.90825	6.93856	57.08	26.455	8.00627	11.3123	1.41293	0.365005	0.980886	0.254034	0.202573
ADH1_YEAST Alcohol dehydrogenase 1	79.0479	90.0445	89.3754	100.195	72.4046	111.254	117.157	99.8499	85.35	36.8257	89.6657	100.166	1.11711	0.369506	0.980886	0.252884	0.201841
FMP16_YEAST Protein FMP16, mitochondrial	0	1.72459	1.26925	4.05123	5.58998	2.89192	1.00271	2.52478	32.26	10.8386	1.76127	3.00235	1.70465	0.368138	0.980886	0.251982	0.201267
PSA7_YEAST Probable proteasome subunit alpha type-7	3.25639	5.40166	2.90205	3.83518	3.863	1.35961	3.14064	3.92729	51.74	31.5167	3.84882	3.07263	0.798332	0.377187	0.980886	0.250543	0.200347
TCTP_YEAST Translationally-controlled tumor protein homolog	13.7077	13.8383	10.1846	12.8205	22.2759	30.2796	8.04587	10.0612	40.72	18.7291	12.6378	17.6656	1.39784	0.380931	0.980886	0.249816	0.199882
HSP78_YEAST Heat shock protein 78, mitochondrial	4.7398	2.18439	5.31907	4.69654	4.30907	5.01783	5.34863	5.0299	49.2	91.2796	4.23495	4.92636	1.16326	0.381237	0.980886	0.249083	0.199413
COFI_YEAST Cofilin	10.9045	2.71506	1.99821	6.37796	5.35591	15.0635	5.22293	8.00369	60.84	15.8909	5.49893	8.41151	1.52966	0.380994	0.980886	0.247401	0.198333
ALF_YEAST Fructose-bisphosphate aldolase	108.468	133.739	101.995	101.887	79.7384	77.8257	120.954	116.316	96.66	39.5957	111.522	98.7084	0.885101	0.389159	0.980886	0.247057	0.198112
ADK_YEAST Adenosine kinase	4.92347	5.29243	7.20961	4.73173	8.001	4.96487	7.80235	5.10972	49.12	36.3495	5.53931	6.46949	1.16792	0.390333	0.980886	0.246413	0.197698
EIF3G_YEAST Eukaryotic translation initiation factor 3 subunit G	8.57146	1.77927	2.15167	2.07573	1.7431	1.48174	1.69983	3.39895	40.88	30.4825	3.64453	2.08091	0.570966	0.393925	0.980886	0.245211	0.196923
G3P1_YEAST Glyceraldehyde-3-phosphate dehydrogenase 1	185.804	224.99	254.707	268.167	201.739	187.367	238.657	224.085	88.86	35.7276	233.417	212.962	0.912366	0.378813	0.980886	0.244963	0.196763
RS18A_YEAST 40S ribosomal protein S18-A	39.966	49.6872	62.4633	60.259	64.9477	38.1855	43.8058	33.3376	73.97	17.0271	53.0939	45.0691	0.848858	0.391067	0.980886	0.244212	0.196279
REE1_YEAST Regulation of enolase protein 1	8.11342	16.9474	12.4728	9.55551	5.0181	12.6255	12.0752	7.49889	63.13	21.953	11.7723	9.30442	0.790367	0.39194	0.980886	0.244171	0.196252
VATG_YEAST V-type proton ATPase subunit G	2.42048	19.5266	0.893121	5.74016	3.93346	6.7328	0.705569	0.536961	38.6	12.705	7.14508	2.9772	0.416678	0.389911	0.980886	0.243713	0.195956
RIR2_YEAST Ribonucleoside-diphosphate reductase small chain 1	18.8677	22.505	19.6866	17.4579	26.2054	25.0936	16.853	19.4481	57.14	46.1182	19.6293	21.9	1.11568	0.39513	0.980886	0.243633	0.195904
SSB2_YEAST Ribosome-associated molecular chaperone SSB2	41.775	23.5932	29.7736	22.9472	30.1601	19.6479	27.6216	22.6597	67.86	66.5537	29.5222	25.0223	0.847576	0.399982	0.980886	0.243373	0.195736
PYC2_YEAST Pyruvate carboxylase 2	4.33117	6.35074	4.37918	5.40842	5.44765	7.47816	4.95092	5.30148	51.02	130.085	5.11737	5.79455	1.13233	0.399018	0.980886	0.243055	0.195531
DED1_YEAST ATP-dependent RNA helicase DED1	7.24621	3.63294	1.81899	1.7548	1.92284	3.29128	2.11227	2.2021	51.49	65.5125	3.61324	2.38212	0.659277	0.38811	0.980886	0.24183	0.194737
YG4D_YEAST Putative elongation factor 1 gamma homolog	1.50716	1.24159	3.02332	4.28716	4.02443	6.88851	0.721887	3.66007	32.44	26.2804	2.51481	3.82373	1.52048	0.400482	0.980886	0.241648	0.194619
EFTU_YEAST Elongation factor Tu, mitochondrial	3.8291	6.35167	5.51064	6.17775	5.18778	2.19007	4.35343	6.32613	43.48	47.9417	5.46729	4.51435	0.825702	0.397525	0.980886	0.239719	0.193366
PMG1_YEAST Phosphoglycerate mutase 1	98.1	162.727	149.055	174.609	137.769	148.408	127.6	100.949	79.76	27.5916	146.123	128.681	0.880638	0.409418	0.980886	0.236383	0.191189
CPYI_YEAST Carboxypeptidase Y inhibitor	1.57915	2.61948	4.65625	8.02938	0.385193	4.39255	2.50252	3.83489	40.64	24.342	4.22106	2.77879	0.658315	0.422894	0.980886	0.234846	0.190182
PYR1_YEAST Protein URA2	7.02393	6.20874	5.90383	6.3904	6.5086	6.19114	6.29443	5.27967	57.95	244.887	6.38172	6.06846	0.950912	0.417319	0.980886	0.233264	0.189143
SYQ_YEAST Glutamine--tRNA ligase	8.81061	6.6431	7.31764	8.1054	11.184	14.3476	7.08436	5.39143	55.62	93.0745	7.71919	9.50186	1.23094	0.423448	0.980886	0.232561	0.188681
RL32_YEAST 60S ribosomal protein L32	3.8852	3.20061	7.7936	4.57576	6.31373	1.62215	3.7471	2.85167	49.23	14.7622	4.86379	3.63366	0.747084	0.420047	0.980886	0.232024	0.188328
CACP_YEAST Isoform Peroxisomal of Carnitine O-acetyltransferase, mitochondrial GN=CAT2	2.28667	3.21768	4.76844	2.69311	2.62807	5.39566	3.76709	3.92729	45.53	74.6434	3.24148	3.92953	1.21227	0.415051	0.980886	0.231942	0.188273
MRP8_YEAST Uncharacterized protein MRP8	12.6191	8.6668	10.4807	20.3592	13.9512	4.39255	6.57528	14.5681	74.89	25.082	13.0315	9.8718	0.757536	0.418752	0.980886	0.231888	0.188238
RL30_YEAST 60S ribosomal protein L30	5.61729	9.31792	3.40571	10.8705	9.12851	7.75976	5.41763	17.8001	67.62	11.4083	7.30285	10.0265	1.37296	0.42655	0.980886	0.231454	0.187952
METK2_YEAST S-adenosylmethionine synthase 2	2.586	4.28964	3.15705	2.33407	4.20244	5.51262	2.49408	2.92902	55.21	42.2294	3.09169	3.78454	1.2241	0.423895	0.980886	0.231005	0.187656
PPID_YEAST Peptidyl-prolyl cis-trans isomerase CPR6	2.10321	2.54678	2.56766	4.0701	5.61602	0.878134	4.89921	3.72846	49.87	42.0453	2.82194	3.78045	1.33967	0.427967	0.980886	0.230769	0.1875
RS16A_YEAST 40S ribosomal protein S16-A	41.4244	68.7144	57.4734	36.5651	50.4534	61.076	34.7962	19.3308	73.43	15.8377	51.0443	41.4141	0.811336	0.443618	0.980886	0.228925	0.186281
THO1_YEAST Protein THO1	5.26621	2.64025	0.965016	6.20223	4.25009	0.664555	2.52236	2.82163	62.39	24.1233	3.76843	2.56466	0.680565	0.425653	0.980886	0.228604	0.186068
TRX2_YEAST Thioredoxin-2	0.857205	9.47312	11.4558	3.34025	4.60895	2.3844	5.50787	4.19167	46.15	11.1966	6.2816	4.17322	0.664356	0.44593	0.980886	0.226767	0.184849
ILV5_YEAST Ketol-acid reductoisomerase, mitochondrial	16.4086	27.2185	25.2251	17.7642	26.6652	28.5431	19.9279	22.2922	59.24	44.3407	21.6541	24.3571	1.12483	0.447993	0.980886	0.226765	0.184848
QCR1_YEAST Cytochrome b-c1 complex subunit 1, mitochondrial	14.9269	13.2341	13.1036	12.6412	11.5983	17.6234	8.5435	9.36386	69.37	50.1969	13.4765	11.7823	0.874285	0.4529	0.980886	0.22588	0.184259
HMF1_YEAST Protein HMF1	3.93733	0.980341	4.80679	2.30292	0.960414	0	1.88587	4.74854	69.77	13.8971	3.00685	1.89871	0.63146	0.437543	0.980886	0.225723	0.184155
RS11A_YEAST 40S ribosomal protein S11-A	45.6358	59.1312	43.5189	53.7471	65.8348	86.3598	44.0137	41.5743	57.69	17.7377	50.5082	59.4456	1.17695	0.451679	0.980886	0.225251	0.183841
HSP31_YEAST Glutathione-independent glyoxalase HSP31	4.5588	2.28559	2.76396	8.8221	5.40803	1.90339	3.20958	2.4426	86.92	25.654	4.60761	3.2409	0.703379	0.445779	0.980886	0.224689	0.183466
GLRX1_YEAST Glutaredoxin-1	8.51772	14.1291	3.14291	6.10522	8.42412	2.16436	8.21497	3.80485	74.55	12.3724	7.97375	5.65207	0.708835	0.440494	0.980886	0.224095	0.18307
CATT_YEAST Catalase T	9.67377	21.4104	17.9079	15.2014	15.7206	22.8263	18.7867	16.6144	56.58	64.5428	16.0484	18.487	1.15195	0.438419	0.980886	0.223845	0.182903
LYS12_YEAST Homoisocitrate dehydrogenase, mitochondrial	5.9882	4.5524	1.87436	4.0701	8.25499	5.85029	2.64686	4.39524	33.42	40.0441	4.12127	5.28684	1.28282	0.455396	0.980886	0.222999	0.182338
NOP56_YEAST Nucleolar protein 56	4.70815	6.80197	2.48613	4.82939	4.05549	1.71206	4.5408	4.94539	63.29	56.8289	4.70641	3.81344	0.810264	0.463585	0.980886	0.222146	0.181767
RL17A_YEAST 60S ribosomal protein L17-A	30.4666	44.4691	17.3476	20.0736	32.6513	25.6138	13.7047	17.1374	55.44	20.5371	28.0892	22.2768	0.793073	0.466909	0.980886	0.222076	0.18172
RL14A_YEAST 60S ribosomal protein L14-A	23.3485	25.0982	14.156	13.6564	18.8434	23.5449	8.16365	11.1055	51.45	15.1576	19.0648	15.4144	0.808525	0.460336	0.980886	0.220368	0.180575
YKT6_YEAST Synaptobrevin homolog YKT6	1.84697	1.52153	1.1198	5.25376	0.450522	0	4.30232	0.673245	62.5	22.6924	2.43551	1.35652	0.556975	0.462215	0.980886	0.219906	0.180264
FKBP_YEAST FK506-binding protein 1	26.4966	34.904	14.371	18.9919	26.2054	32.7437	4.70063	3.57734	65.79	12.1503	23.6909	16.8068	0.70942	0.458478	0.980886	0.219557	0.18003
ATPB_YEAST ATP synthase subunit beta, mitochondrial	24.1695	23.5799	26.5749	17.9144	20.0038	24.6208	15.6577	23.4851	76.32	54.7599	23.0597	20.9419	0.908159	0.466647	0.980886	0.219468	0.179971
GIS2_YEAST Zinc finger protein GIS2	0	4.86495	1.77814	5.67555	0	1.22451	2.82858	3.53707	41.18	17.0915	3.07966	1.89754	0.616153	0.473712	0.980886	0.217145	0.178405
ACS2_YEAST Acetyl-coenzyme A synthetase 2	6.90894	8.89808	10.5172	8.7859	12.123	8.8076	9.48912	8.16961	55.93	75.4444	8.77753	9.64732	1.09909	0.474126	0.980886	0.216398	0.177901
RL34B_YEAST 60S ribosomal protein L34-B	4.39743	7.29441	2.66612	2.57203	3.54894	6.07463	2.10624	0.484471	20.66	13.6326	4.2325	3.05357	0.721459	0.494122	0.980886	0.214864	0.176863
METK1_YEAST S-adenosylmethionine synthase 1	10.8716	8.01181	9.27435	6.70566	7.84895	11.2007	5.49128	5.57591	69.11	41.7921	8.71586	7.52921	0.863851	0.488505	0.980886	0.214612	0.176692
TPS1_YEAST Alpha,alpha-trehalose-phosphate synthase [UDP-forming] 56 kDa subunit	3.08793	8.05656	3.14291	2.47416	5.0181	3.55632	5.32351	7.49889	59.19	56.1125	4.19039	5.3492	1.27654	0.477946	0.980886	0.214609	0.17669
CAPZB_YEAST F-actin-capping protein subunit beta	3.276	0.815677	3.99942	1.91611	5.32373	4.52548	3.15955	0.72675	25.44	32.609	2.5018	3.43388	1.37256	0.477743	0.980886	0.21366	0.176046
ODO2_YEAST Dihydrolipoyllysine-residue succinyltransferase component of 2-oxoglutarate dehydrogenase complex, mitochondrial	4.74737	6.77663	4.2308	4.08149	4.6952	3.99119	2.78653	5.72547	41.47	50.3993	4.95907	4.2996	0.867017	0.480369	0.980886	0.213299	0.175801
SPEE_YEAST Spermidine synthase	4.12475	3.82771	5.03559	3.7229	5.13695	4.3667	3.0487	1.69369	59.39	33.3029	4.17774	3.56151	0.852497	0.477666	0.980886	0.211148	0.174337
DHE5_YEAST NADP-specific glutamate dehydrogenase 2	11.7271	10.5097	10.8145	12.6412	10.296	13.506	10.3519	15.386	64.77	49.5959	11.4231	12.385	1.0842	0.499796	0.980886	0.210866	0.174144
MAS5_YEAST Mitochondrial protein import protein MAS5	5.88063	4.84443	5.24074	3.43954	2.88836	3.60901	5.6716	4.95583	40.59	44.6425	4.85133	4.2812	0.882479	0.510757	0.980886	0.209454	0.173181
SAR1_YEAST Small COPII coat GTPase SAR1	4.87387	5.50019	2.46358	1.1803	3.27934	2.78763	0.966549	3.57734	62.63	21.4371	3.50449	2.65272	0.756949	0.494349	0.980886	0.209346	0.173107
AROG_YEAST Phospho-2-dehydro-3-deoxyheptonate aldolase, tyrosine-inhibited	6.9912	5.75931	3.36609	2.48861	6.91437	5.87761	4.10357	5.13141	40.81	39.7244	4.6513	5.50674	1.18391	0.502466	0.980886	0.209023	0.172886
SC160_YEAST Protein SCP160	7.1035	4.8787	3.59059	5.38806	7.43456	5.46598	4.91514	5.67199	55.97	134.727	5.24021	5.87192	1.12055	0.512932	0.980886	0.208754	0.172702
TRP_YEAST Tryptophan synthase	11.1183	4.94839	7.33328	4.91223	8.21271	11.6017	6.77841	6.80359	66.2	76.5782	7.07806	8.34911	1.17958	0.517706	0.980886	0.208496	0.172525
PGK_YEAST Phosphoglycerate kinase	188.597	289.485	230.244	239.24	229.704	206.334	232.862	219.955	87.98	44.7108	236.892	222.214	0.93804	0.52129	0.980886	0.208403	0.172461
LSP1_YEAST Sphingolipid long chain base-responsive protein LSP1	14.6846	11.4895	9.8264	17.2947	7.96054	16.3437	10.1295	11.896	56.01	38.048	13.3238	11.5824	0.869304	0.501568	0.980886	0.208103	0.172256
DLDH_YEAST Dihydrolipoyl dehydrogenase, mitochondrial	10.9611	22.8957	16.8506	11.8666	19.302	13.3235	8.89417	10.8705	53.91	53.9764	15.6435	13.0976	0.837253	0.500478	0.980886	0.207718	0.171992
FAT2_YEAST Peroxisomal-coenzyme A synthetase	3.10266	2.35873	2.67884	2.58431	3.56588	4.98067	2.53842	1.61057	46.96	60.4502	2.68114	3.17389	1.18378	0.529809	0.980886	0.207478	0.171827
RL44A_YEAST 60S ribosomal protein L42-A	9.08015	1.37593	3.35044	3.2322	4.45986	15.3715	2.64686	4.05608	31.13	12.2037	4.25968	6.63356	1.55729	0.508722	0.980886	0.207415	0.171784
FHP_YEAST Flavohemoprotein	12.3582	10.1806	9.77686	8.29923	7.28064	8.47818	7.72375	12.8257	58.4	44.6181	10.1537	9.07706	0.893965	0.506685	0.980886	0.206811	0.17137
LEU1_YEAST 2-isopropylmalate synthase	8.84093	14.6653	10.7932	10.4123	7.679	14.594	9.1767	7.49366	63.33	68.3663	11.1779	9.73585	0.870988	0.512527	0.980886	0.206117	0.170893
ATP5E_YEAST ATP synthase subunit epsilon, mitochondrial	6.92644	0	17.0269	2.46556	3.40203	0	6.68024	5.08388	62.9	6.73845	6.60472	3.79154	0.574065	0.510364	0.980886	0.206048	0.170846
RL14B_YEAST 60S ribosomal protein L14-B	28.0057	31.6046	14.156	17.8197	18.8434	32.2538	8.16365	13.9844	52.17	15.1436	22.8965	18.3113	0.799743	0.512344	0.980886	0.205875	0.170726
RLI1_YEAST Translation initiation factor RLI1	1.80522	1.9405	5.95014	3.49343	2.39388	1.8204	3.28467	2.84088	45.72	68.297	3.29732	2.58496	0.783956	0.508359	0.980886	0.205842	0.170704
GSHR_YEAST Isoform 2 of Glutathione reductase GN=GLR1	5.37046	2.34505	3.47525	2.17257	3.77489	5.1312	3.29308	3.43313	47.75	51.5454	3.34083	3.90807	1.16979	0.528019	0.980886	0.20464	0.169877
APE2_YEAST Aminopeptidase 2, mitochondrial	5.19638	6.46032	5.92858	6.11999	5.84063	6.94168	5.01168	4.0708	45.69	107.687	5.92632	5.4662	0.92236	0.515615	0.980886	0.204591	0.169843
SFC1_YEAST Succinate/fumarate mitochondrial transporter	7.64699	3.25226	4.27854	4.12755	5.69528	3.71021	7.37518	5.61275	43.48	35.3179	4.82633	5.59836	1.15996	0.551205	0.980886	0.203528	0.169109
SEC14_YEAST SEC14 cytosolic factor	4.87387	3.59178	4.7252	4.55845	4.82031	10.7662	5.76046	1.58929	55.92	34.8785	4.43733	5.73406	1.29223	0.525059	0.980886	0.203415	0.169031
HSP74_YEAST Heat shock protein SSA4	20.6554	25.6795	21.9624	20.1816	22.5838	23.0909	18.1907	20.1594	63.08	69.6086	22.1197	21.0062	0.949659	0.533279	0.980886	0.203166	0.168859
SYTC_YEAST Threonine--tRNA ligase, cytoplasmic	5.17572	5.22505	4.77293	4.60449	3.99844	10.8749	4.99175	4.1327	42.37	84.4665	4.94455	5.99945	1.21335	0.545518	0.980886	0.203086	0.168804
HOSM_YEAST Homocitrate synthase, mitochondrial	9.45743	11.2204	6.32856	7.00985	7.24925	7.16099	5.74038	9.99712	72.05	48.5639	8.50406	7.53694	0.886275	0.525814	0.980886	0.202936	0.168701
CYC1_YEAST Cytochrome c isoform 1	2.61533	4.33828	6.42912	3.08017	4.25009	2.19875	5.07903	1.9196	34.86	12.1742	4.11572	3.36187	0.816835	0.536753	0.980886	0.202282	0.168248
DHOM_YEAST Homoserine dehydrogenase	20.9696	22.289	16.4041	12.7502	15.6176	37.376	17.1561	16.6189	70.2	38.4785	18.1032	21.6922	1.19825	0.550445	0.980886	0.20146	0.167679
SYFB_YEAST Phenylalanine--tRNA ligase beta subunit	4.52578	7.50733	5.52519	5.95837	4.30573	7.37001	4.87933	4.55055	54.12	67.3224	5.87917	5.2764	0.897475	0.545451	0.980886	0.201113	0.167439
SSZ1_YEAST Ribosome-associated complex subunit SSZ1	8.09855	6.07705	4.47254	7.87177	9.78242	8.76928	4.05687	7.65597	66.73	58.2022	6.62998	7.56613	1.1412	0.557937	0.980886	0.200892	0.167286
RS8A_YEAST 40S ribosomal protein S8-A	23.2143	24.4825	28.3406	23.8122	23.9849	48.3962	25.4446	19.3642	64.5	22.476	24.9624	29.2975	1.17366	0.535581	0.980886	0.200817	0.167234
RL7A_YEAST 60S ribosomal protein L7-A	28.8832	34.9746	46.0112	37.3447	42.5272	58.6482	36.349	27.6628	63.93	27.6212	36.8034	41.2968	1.12209	0.567953	0.980886	0.199725	0.166476
CH10_YEAST 10 kDa heat shock protein, mitochondrial	9.08015	15.0621	11.0853	6.50835	8.98036	25.2573	8.7574	9.79641	60.38	11.3652	10.434	13.1979	1.2649	0.554091	0.980886	0.199152	0.166078
PRS6A_YEAST 26S proteasome regulatory subunit 6A	5.30817	0.804355	1.95864	2.46556	1.90322	1.34881	3.1157	1.53657	45.85	48.2259	2.63418	1.97607	0.750166	0.548633	0.980886	0.198663	0.165737
HSP7F_YEAST Heat shock protein homolog SSE1	10.2167	12.9879	11.7139	12.0326	12.7239	14.5513	12.408	9.95802	66.96	77.3185	11.7378	12.4103	1.05729	0.565192	0.980886	0.198548	0.165657
BCA1_YEAST Branched-chain-amino-acid aminotransferase, mitochondrial	8.22063	15.361	5.61447	7.41976	11.7549	12.7923	7.92843	10.2219	63.1	43.5686	9.15397	10.6744	1.1661	0.547551	0.980886	0.197273	0.164769
VATC_YEAST V-type proton ATPase subunit C	5.44526	4.13964	3.04666	5.44021	7.50652	3.88343	5.25171	3.99673	52.55	44.1611	4.51794	5.1596	1.14202	0.552959	0.980886	0.197248	0.164751
G6PD_YEAST Glucose-6-phosphate 1-dehydrogenase	4.69206	5.83334	5.72818	5.52603	4.04164	6.91797	6.47606	6.03969	59.6	57.4855	5.44491	5.86884	1.07786	0.559114	0.980886	0.196756	0.164408
ARPC2_YEAST Actin-related protein 2/3 complex subunit 2	2.42048	0.602666	4.85542	2.8507	1.95345	1.0106	7.72375	4.29089	64.04	39.5416	2.68232	3.74467	1.39606	0.561944	0.980886	0.196755	0.164407
RL7B_YEAST 60S ribosomal protein L7-B	28.8832	34.9746	46.0112	37.3447	42.5272	58.6482	36.349	27.6628	63.93	27.6792	36.8034	41.2968	1.12209	0.567953	0.980886	0.196649	0.164333
GSP2_YEAST GTP-binding nuclear protein GSP2/CNR2	19.6926	14.1291	20.9387	20.1997	20.3463	23.6929	12.0752	10.833	45.91	24.9747	18.74	16.7368	0.893106	0.588041	0.980886	0.196338	0.164116
TAL1_YEAST Transaldolase	10.8297	15.807	22.398	21.6076	13.4872	26.5064	11.7658	7.94878	58.51	37.0134	17.6605	14.927	0.84522	0.593886	0.980886	0.195254	0.163358
GVP36_YEAST Protein GVP36	6.35012	10.5335	6.4632	5.08796	5.57519	20.8223	6.12441	5.4944	51.23	36.6474	7.1087	9.50407	1.33696	0.56707	0.980886	0.194991	0.163174
PRX1_YEAST Peroxiredoxin PRX1, mitochondrial	5.03617	15.4628	9.4877	10.9785	12.6293	10.7357	16.0704	8.06555	58.62	29.4774	10.2413	11.8752	1.15954	0.571413	0.980886	0.193598	0.162197
EF3A_YEAST Elongation factor 3A	11.8652	5.50929	6.9259	5.9313	9.21926	6.53367	8.22855	10.057	67.24	115.872	7.55791	8.50963	1.12592	0.585084	0.980886	0.192954	0.161745
HMCS_YEAST Hydroxymethylglutaryl-CoA synthase	0.946466	2.15071	4.50667	1.99253	1.53808	7.26199	2.05468	2.29845	39.51	54.9789	2.39909	3.2883	1.37064	0.582559	0.980886	0.192886	0.161697
PAA1_YEAST Polyamine N-acetyltransferase 1	4.82991	5.45058	2.44136	3.86991	5.33978	0	3.16908	4.85634	45.03	21.9335	4.14794	3.3413	0.805533	0.5784	0.980886	0.192798	0.161635
CDC48_YEAST Cell division control protein 48	6.9551	7.47632	12.006	7.67467	10.5897	13.5852	6.70789	7.59994	52.58	91.9387	8.52801	9.62067	1.12813	0.59553	0.980886	0.191413	0.160661
G6PI_YEAST Glucose-6-phosphate isomerase	5.1194	9.49281	7.75721	6.73989	8.3194	8.33669	4.38307	4.66378	63.9	61.2611	7.27733	6.42573	0.88298	0.573712	0.980886	0.191344	0.160612
RL20A_YEAST 60S ribosomal protein L20-A	15.9642	21.6092	27.5576	30.8936	21.1699	28.7762	25.2989	28.3004	51.16	20.4239	24.0061	25.8864	1.07832	0.632457	0.980886	0.190961	0.160342
RL8A_YEAST 60S ribosomal protein L8-A	60.5617	72.4631	53.3308	51.4488	70.9902	73.9515	48.3743	61.4984	75	28.1074	59.4511	63.7036	1.07153	0.589934	0.980886	0.190451	0.159982
PIL1_YEAST Sphingolipid long chain base-responsive protein PIL1	13.3605	8.20864	7.24636	10.9953	9.64584	11.2324	14.3072	8.77254	62.24	38.326	9.95271	10.9895	1.10417	0.594528	0.980886	0.190258	0.159846
MMF1_YEAST Protein MMF1, mitochondrial	5.28713	0.801166	1.95087	3.78964	0.784881	4.44497	1.54119	2.36175	56.55	15.8983	2.9572	2.2832	0.772081	0.613809	0.980886	0.190237	0.159831
AHA1_YEAST Hsp90 co-chaperone AHA1	6.62186	5.03412	2.83936	2.73916	3.77955	1.95531	5.41763	3.43736	62.29	39.4111	4.30863	3.64746	0.846549	0.593926	0.980886	0.18949	0.159303
ABP1_YEAST Actin-binding protein	5.10349	6.72283	3.79183	4.7732	3.68454	5.25796	6.03184	3.74587	59.63	65.5364	5.09784	4.68005	0.918047	0.636819	0.980886	0.189259	0.15914
RL5_YEAST 60S ribosomal protein L5	16.7874	12.3714	6.19429	8.78368	14.2874	6.27013	11.3136	6.45305	72.39	33.6942	11.0342	9.58104	0.868305	0.647185	0.980886	0.188903	0.158889
PDC1_YEAST Pyruvate decarboxylase isozyme 1	93.4567	77.8013	55.4744	62.3557	71.4988	78.5706	65.2443	96.6212	73.89	61.4566	72.272	77.9837	1.07903	0.617386	0.980886	0.188604	0.158677
FIMB_YEAST Fimbrin	8.30132	5.1429	6.63796	6.40371	8.00578	7.51109	3.39826	4.78691	47.66	71.7284	6.62147	5.92551	0.894893	0.605512	0.980886	0.188572	0.158654
IDHP_YEAST Isocitrate dehydrogenase [NADP], mitochondrial	5.43728	7.76143	8.66163	7.35256	4.38816	7.51109	7.70818	7.28096	48.6	48.16	7.30323	6.7221	0.920429	0.595354	0.980886	0.188336	0.158487
RL36A_YEAST 60S ribosomal protein L36-A	3.03481	1.52153	7.46032	7.19705	4.93179	2.55142	5.89368	10.833	57	11.1173	4.80343	6.05248	1.26003	0.60554	0.980886	0.18739	0.157817
IF5A1_YEAST Eukaryotic translation initiation factor 5A-1	4.60904	4.65297	5.62683	3.30361	7.49002	3.87489	2.70533	6.8119	58.6	17.1033	4.54811	5.22054	1.14785	0.608072	0.980886	0.187001	0.15754
KPYK1_YEAST Pyruvate kinase 1	114.704	194.292	167.611	149.624	159.792	155.131	147.843	124.796	93.4	54.5103	156.558	146.89	0.938251	0.618431	0.980886	0.186683	0.157315
ZUO1_YEAST Zuotin	5.32935	10.1502	6.5062	9.22597	8.66059	10.8214	7.55518	7.13644	54.97	48.9901	7.80292	8.5434	1.0949	0.615659	0.980886	0.186673	0.157308
RL13B_YEAST 60S ribosomal protein L13-B	17.5499	13.3419	18.175	14.6179	20.1701	22.3728	9.76825	17.187	54.27	22.5114	15.9212	17.3745	1.09128	0.643389	0.980886	0.186478	0.157169
PABP_YEAST Polyadenylate-binding protein, cytoplasmic and nuclear	8.53047	13.0073	14.0714	17.5389	13.8626	21.8117	12.6959	10.9304	53.9	64.304	13.287	14.8252	1.11576	0.630831	0.980886	0.186355	0.157082
CYPH_YEAST Peptidyl-prolyl cis-trans isomerase	17.7032	23.9631	17.6362	25.0086	18.6431	24.4553	13.9327	21.3506	81.48	17.3797	21.0778	19.5954	0.929671	0.636762	0.980886	0.186247	0.157005
KAR_YEAST NADPH-dependent alpha-keto amide reductase	10.7741	20.3109	9.85814	9.51024	13.1224	22.4613	10.3911	11.317	82.37	35.5384	12.6133	14.323	1.13554	0.667464	0.980886	0.184961	0.15609
MRT4_YEAST Ribosome assembly factor MRT4	2.28059	1.14339	1.69445	2.68595	7.46265	0.579499	2.19953	1.01874	44.07	27.0411	1.9511	2.8151	1.44283	0.613394	0.980886	0.184745	0.155937
RS15_YEAST 40S ribosomal protein S15	3.33596	5.53367	4.07262	3.9289	2.69229	4.60832	5.28659	2.44854	35.92	15.9915	4.21779	3.75893	0.89121	0.605764	0.980886	0.184627	0.155852
HSP77_YEAST Heat shock protein SSC1, mitochondrial	17.4238	23.5849	23.3523	20.5207	24.366	27.6357	18.4484	19.5251	63.15	70.5849	21.2204	22.4938	1.06001	0.639745	0.980886	0.184238	0.155575
RS13_YEAST 40S ribosomal protein S13	23.9748	27.0557	34.5033	23.5406	26.5057	66.6882	23.1226	14.6708	60.27	17.0183	27.2686	32.7468	1.2009	0.66038	0.980886	0.184197	0.155546
RL2A_YEAST 60S ribosomal protein L2-A	19.672	25.4894	16.3386	13.5637	15.8763	27.175	9.42234	12.8177	56.69	27.3919	18.7659	16.3229	0.869813	0.616408	0.980886	0.184022	0.155421
CYPC_YEAST Peptidyl-prolyl cis-trans isomerase C, mitochondrial	5.24957	1.79054	4.36002	4.20616	3.53213	6.04585	2.09626	1.59533	43.41	19.9061	3.90157	3.31739	0.850271	0.654825	0.980886	0.183963	0.155379
MPCP_YEAST Mitochondrial phosphate carrier protein	10.834	11.4258	11.5195	11.113	13.1954	26.2466	7.83124	6.92573	67.2	32.7911	11.2231	13.5497	1.20731	0.62023	0.980886	0.183766	0.155239
HSP42_YEAST Heat shock protein 42	3.39247	1.70084	6.08775	4.89628	8.10358	2.8521	4.80935	3.05142	46.13	42.7909	4.01934	4.70411	1.17037	0.67261	0.980886	0.183643	0.15515
RS25B_YEAST 40S ribosomal protein S25-B	17.7032	21.4368	35.5122	27.2061	21.001	35.9469	17.074	16.9552	34.26	12.0018	25.4646	22.7443	0.893173	0.663119	0.980886	0.183429	0.154998
ADH5_YEAST Alcohol dehydrogenase 5	3.0199	6.308	6.82404	6.58321	3.76098	4.69935	8.47934	2.79117	24.79	37.6241	5.68379	4.93271	0.867856	0.641493	0.980886	0.182418	0.154275
CYS3_YEAST Cystathionine gamma-lyase	3.11503	3.14472	3.80291	3.6687	3.0808	6.88097	2.38582	3.36075	62.94	42.5161	3.43284	3.92709	1.14398	0.645558	0.980886	0.182289	0.154183
GLYC_YEAST Serine hydroxymethyltransferase, cytosolic	17.6381	17.0254	11.4137	14.3677	18.2236	18.9838	13.7664	12.9461	75.69	52.1856	15.1112	15.98	1.05749	0.692169	0.980886	0.182227	0.154139
THIL_YEAST Acetyl-CoA acetyltransferase	10.1282	10.2248	11.0612	9.47277	11.5012	5.18217	11.9706	9.11005	70.1	41.7027	10.2218	9.44101	0.923619	0.639908	0.980886	0.182193	0.154115
RL16B_YEAST 60S ribosomal protein L16-B	26.8441	50.1607	28.8366	24.2289	43.6236	49.2432	25.8899	27.548	54.04	22.2354	32.5176	36.5762	1.12481	0.643164	0.980886	0.18194	0.153934
DHYS_YEAST Deoxyhypusine synthase	6.46955	4.2324	3.11493	2.30292	4.14637	2.70117	4.55483	2.88993	42.12	42.8646	4.02995	3.57307	0.88663	0.668045	0.980886	0.181937	0.153931
IMDH3_YEAST 'Inosine-5''-monophosphate dehydrogenase 3 GN=IMD3 PE=1 SV=1'	7.01814	4.65809	11.3426	5.20184	5.3795	5.314	8.96072	5.68537	49.14	56.5487	7.05517	6.3349	0.897908	0.695276	0.980886	0.181577	0.153673
ATPJ_YEAST ATP synthase subunit e, mitochondrial	0.984219	5.40166	1.20156	1.15915	5.29186	2.7377	0.949235	2.39013	37.5	10.8687	2.18665	2.84223	1.29981	0.656705	0.980886	0.181559	0.153661
EF1B_YEAST Elongation factor 1-beta	5.80691	4.7837	9.25045	6.83903	6.88864	4.88196	9.20235	3.11133	87.86	22.613	6.67002	6.02107	0.902706	0.703195	0.980886	0.181558	0.15366
RS26A_YEAST 40S ribosomal protein S26-A	7.43645	3.72832	2.74394	0.800067	3.65253	12.5889	0.655178	3.32185	30.25	13.4963	3.67719	5.05461	1.37458	0.656942	0.980886	0.18144	0.153575
SUCB_YEAST Succinate--CoA ligase [ADP-forming] subunit beta, mitochondrial	8.97031	16.5215	12.1593	16.8936	10.1863	17.4356	17.4206	14.2256	51.29	46.8712	13.6362	14.817	1.08659	0.660213	0.980886	0.181212	0.153412
RS4A_YEAST 40S ribosomal protein S4-A	25.713	42.6524	31.391	27.4379	23.8265	46.3488	24.799	20.7191	73.18	29.392	31.7986	28.9233	0.90958	0.695516	0.980886	0.180934	0.153213
BMH1_YEAST Protein BMH1	43.5902	53.5143	42.6783	37.9951	66.0173	29.3902	31.1143	34.2356	75.28	30.0728	44.4445	40.1894	0.90426	0.66208	0.980886	0.180858	0.153158
RL4B_YEAST 60S ribosomal protein L4-B	25.7743	24.2495	23.2878	15.5995	26.0806	23.1867	12.7745	20.243	69.06	39.0382	22.2278	20.5712	0.925473	0.665834	0.980886	0.18076	0.153088
EF1G1_YEAST Elongation factor 1-gamma 1	8.42934	12.4126	6.02459	9.92758	10.7	7.92186	5.5308	9.30459	56.63	47.0581	9.19852	8.36432	0.909311	0.647544	0.980886	0.180621	0.152988
QCR2_YEAST Cytochrome b-c1 complex subunit 2, mitochondrial	23.3485	30.757	26.4854	35.8818	30.1318	43.3925	25.8552	25.1903	80.16	40.4534	29.1182	31.1425	1.06952	0.701076	0.980886	0.179885	0.15246
RL28_YEAST 60S ribosomal protein L28	16.6903	16.8493	20.3759	11.963	8.19769	28.2543	12.7832	7.4555	47.65	16.7111	16.4696	14.1727	0.860534	0.670531	0.980886	0.179884	0.152459
AHP1_YEAST Peroxiredoxin AHP1	12.5202	9.22672	4.61977	8.97407	9.03916	6.40603	9.5893	7.29777	89.77	19.1026	8.83519	8.08307	0.914872	0.687786	0.980886	0.179561	0.152227
RS28B_YEAST 40S ribosomal protein S28-B	1.83114	0	2.2355	0	0	5.09348	0	1.34402	41.79	7.56017	1.01666	1.60938	1.58301	0.674162	0.980886	0.179257	0.152008
PYRE_YEAST Orotate phosphoribosyltransferase 1	4.94857	10.7112	12.1648	4.25446	5.8704	6.83598	13.5886	10.3414	54.87	24.649	8.01975	9.15909	1.14207	0.683985	0.980886	0.179214	0.151978
PROF_YEAST Profilin	6.73775	6.80197	2.48613	2.39839	3.30935	5.66453	3.9548	3.00974	47.62	13.669	4.60606	3.98461	0.86508	0.669029	0.980886	0.17919	0.15196
CLH_YEAST Clathrin heavy chain	5.36744	2.11415	4.49982	3.56303	4.17052	3.54518	5.17666	3.93961	60.32	187.117	3.88611	4.20799	1.08283	0.693512	0.980886	0.179091	0.151889
RL33B_YEAST 60S ribosomal protein L33-B	13.1323	1.35381	3.29657	15.4665	1.32629	24.8512	8.6166	9.6389	37.38	12.1606	8.3123	11.1082	1.33636	0.660863	0.980886	0.178842	0.15171
RL8B_YEAST 60S ribosomal protein L8-B	57.002	77.7536	61.233	55.205	65.9617	81.1859	48.3743	70.8789	78.52	28.0944	62.7984	66.6002	1.06054	0.672814	0.980886	0.178812	0.151688
HS104_YEAST Heat shock protein 104	31.165	23.1939	24.309	26.5299	32.3584	32.9931	23.0348	22.8746	76.1	101.972	26.2995	27.8152	1.05763	0.663793	0.980886	0.178323	0.151337
PUR7_YEAST Phosphoribosylaminoimidazole-succinocarboxamide synthase	7.08348	7.99374	4.67202	8.3425	9.59692	10.645	6.8317	3.53707	67.32	34.582	7.02293	7.65267	1.08967	0.73737	0.980886	0.178218	0.15126
RS7A_YEAST 40S ribosomal protein S7-A	40.3018	42.0728	49.2014	38.242	30.8919	52.8768	35.0072	42.6016	78.95	21.609	42.4545	40.3444	0.950296	0.708728	0.980886	0.177883	0.151019
ACON_YEAST Aconitate hydratase, mitochondrial	21.2155	25.6898	24.0658	23.2165	20.9824	37.6545	22.7188	19.6968	65.68	85.3148	23.5469	25.2631	1.07288	0.702268	0.980886	0.177272	0.150578
MBF1_YEAST Multiprotein-bridging factor 1	12.9527	12.0199	8.84635	11.6908	11.7756	20.156	4.7545	3.61833	53.64	16.3938	11.3775	10.0761	0.885622	0.750887	0.980886	0.176777	0.150222
APA1_YEAST Protein APA1	3.5235	2.22448	4.30157	6.40371	4.38816	3.73019	1.90111	4.78691	58.88	36.4691	4.11331	3.70159	0.899904	0.717047	0.980886	0.176721	0.150181
PMM_YEAST Phosphomannomutase	8.14496	16.2057	9.94356	9.59265	15.8763	14.6817	6.41018	11.2786	53.94	29.0447	10.9717	12.0617	1.09934	0.707918	0.980886	0.176665	0.15014
YHI0_YEAST Putative proline--tRNA ligase YHR020W	6.29605	5.18665	8.32907	5.14875	5.72389	7.65299	5.1088	5.00759	57.99	77.3374	6.24013	5.87332	0.941218	0.717151	0.980886	0.176564	0.150067
RS20_YEAST 40S ribosomal protein S20	41.4244	31.492	35.7659	41.3859	38.8497	66.498	28.2552	30.4048	77.69	13.8985	37.517	41.0019	1.09289	0.715676	0.980886	0.176507	0.150026
AGX1_YEAST Alanine--glyoxylate aminotransferase 1	2.57442	7.90435	4.84998	5.61208	6.45594	9.01737	4.59575	3.49752	54.03	41.8806	5.23521	5.89165	1.12539	0.701598	0.980886	0.176407	0.149954
EF1A_YEAST Elongation factor 1-alpha	91.7536	58.6861	76.7048	53.6661	54.9065	69.2471	75.0676	65.5938	75.76	50.0012	70.2027	66.2038	0.943038	0.694418	0.980886	0.176297	0.149875
FBRL_YEAST 'rRNA 2''-O-methyltransferase fibrillarin GN=NOP1 PE=1 SV=1'	2.61533	3.16689	1.58565	1.52969	2.1107	5.3105	0.762366	2.50482	35.47	34.4439	2.22439	2.67209	1.20127	0.680773	0.980886	0.17618	0.14979
GCY1_YEAST Glycerol 2-dehydrogenase (NADP(+))	3.70078	6.13883	4.51801	5.48846	11.1317	3.91787	3.56924	4.19167	61.54	35.0574	4.96152	5.70262	1.14937	0.708774	0.980886	0.175898	0.149586
SYSC_YEAST Serine--tRNA ligase, cytoplasmic	13.5671	14.4207	16.5631	17.2529	12.7239	24.1819	13.0849	16.0427	70.13	53.2761	15.4509	16.5083	1.06843	0.718922	0.980886	0.175887	0.149578
HSP79_YEAST Heat shock protein homolog SSE2	5.7156	4.50713	5.81738	6.16109	5.65279	4.8052	7.55142	5.3398	58.44	77.5729	5.5503	5.8373	1.05171	0.695188	0.980886	0.175751	0.14948
GTO2_YEAST Glutathione S-transferase omega-like 2	4.2548	5.75931	3.36609	1.2359	4.48069	1.77646	4.10357	2.54838	71.35	43.2467	3.65403	3.22728	0.883211	0.721301	0.980886	0.175626	0.14939
YNB0_YEAST Uncharacterized phosphatase YNL010W	4.42897	7.34674	2.68524	2.59048	3.5744	6.11821	0.641163	4.24183	44.4	27.463	4.26286	3.6439	0.854802	0.710453	0.980886	0.175134	0.149033
SYV_YEAST Isoform Cytoplasmic of Valine--tRNA ligase, mitochondrial GN=VAS1	4.62221	3.44999	6.38373	6.90985	5.69528	9.02841	5.6585	3.17864	53.78	120.051	5.34144	5.89021	1.10274	0.71654	0.980886	0.175063	0.148982
NSR1_YEAST Nuclear localization sequence-binding protein	1.74048	4.74388	2.12482	2.67476	1.40466	4.84132	2.19037	1.27748	29.71	44.5088	2.82099	2.42846	0.860854	0.725215	0.980886	0.17492	0.148878
ALDH6_YEAST Magnesium-activated aldehyde dehydrogenase, cytosolic	17.9484	22.8167	19.2806	21.1386	20.7696	27.93	14.2347	13.1738	72.8	54.3798	20.2961	19.027	0.937472	0.734551	0.980886	0.174908	0.14887
CUB1_YEAST Cu(2+) suppressing and bleomycin sensitive protein 1	5.77662	0.875339	2.61206	4.14049	2.83728	2.95564	3.39066	2.96275	41.02	62.7417	3.35113	3.03658	0.906137	0.775667	0.980886	0.174817	0.148804
F16P_YEAST Fructose-1,6-bisphosphatase	15.6488	28.4974	13.946	13.4538	18.5639	18.6025	15.0925	13.777	68.97	38.2384	17.8865	16.509	0.922984	0.727577	0.980886	0.174689	0.148711
GPP2_YEAST Glycerol-1-phosphate phosphohydrolase 2	10.041	13.8861	12.2583	23.8122	11.101	11.5641	17.3104	14.84	59.2	27.7963	14.9994	13.7039	0.913629	0.714289	0.980886	0.174456	0.148542
SGT2_YEAST Small glutamine-rich tetratricopeptide repeat-containing protein 2	2.37238	3.93528	2.89626	4.59099	5.03063	4.81719	2.28806	2.86116	36.99	37.1951	3.44873	3.74926	1.08714	0.736356	0.980886	0.174258	0.148399
IMDH2_YEAST 'Inosine-5''-monophosphate dehydrogenase 2 GN=IMD2 PE=1 SV=1'	2.80812	2.51659	6.128	3.89869	3.80453	3.23407	3.71007	3.24185	36.9	56.4938	3.83785	3.49763	0.911352	0.697174	0.980886	0.173864	0.148112
SYYC_YEAST Tyrosine--tRNA ligase, cytoplasmic	1.89579	3.14472	3.80291	3.6687	2.24895	5.27333	2.38582	1.01576	43.91	43.9921	3.12803	2.73096	0.873062	0.705328	0.980886	0.173853	0.148105
RS3A2_YEAST 40S ribosomal protein S1-B	24.2514	48.7431	42.6389	23.0119	35.4944	36.9751	28.3402	27.7788	73.73	28.7947	34.6613	32.1471	0.927464	0.728702	0.980886	0.173778	0.14805
YM71_YEAST NADP-dependent 3-hydroxy acid dehydrogenase	4.84241	8.03254	9.12267	4.37065	4.40235	7.53539	5.88099	6.57873	73.78	29.1405	6.59206	6.09936	0.925258	0.726613	0.980886	0.173686	0.147983
TAL2_YEAST Transaldolase NQM1	16.8854	18.1508	22.6307	18.0181	20.0309	26.7818	19.5336	13.606	44.14	37.2303	18.9213	19.9881	1.05638	0.732424	0.980886	0.173602	0.147923
PFKA2_YEAST ATP-dependent 6-phosphofructokinase subunit beta	5.47649	7.41299	7.11901	6.86778	6.74789	6.85445	8.26679	5.98424	54.54	104.552	6.71907	6.96334	1.03636	0.716077	0.980886	0.173403	0.147778
RS22A_YEAST 40S ribosomal protein S22-A	9.38368	15.5656	20.4774	19.7548	15.2492	17.7574	16.1773	12.3114	69.23	14.6169	16.2954	15.3738	0.943446	0.752488	0.980886	0.173385	0.147765
RS6A_YEAST 40S ribosomal protein S6-A	39.9211	18.3981	37.35	39.5567	32.2183	42.2628	29.5066	22.4555	55.93	26.9799	33.8065	31.6108	0.935052	0.750648	0.980886	0.172975	0.147467
RL31A_YEAST 60S ribosomal protein L31-A	54.1712	27.1591	40.2485	25.1616	43.7188	33.2455	25.9465	34.2155	66.37	12.9451	36.6851	34.2816	0.934482	0.76391	0.980886	0.172969	0.147463
SUCA_YEAST Succinate--CoA ligase [ADP-forming] subunit alpha, mitochondrial	4.25232	4.29285	4.12261	3.97712	0.190795	3.575	5.02585	6.2847	44.38	35.0104	4.16123	3.76908	0.905762	0.775913	0.980886	0.172684	0.147255
ARF2_YEAST ADP-ribosylation factor 2	7.26004	1.80765	1.33038	1.28343	8.61246	0.91616	3.47735	1.61057	45.86	20.6445	2.92037	3.65414	1.25126	0.756974	0.980886	0.172641	0.147224
STF1_YEAST ATPase-stabilizing factor 9 kDa, mitochondrial	7.9282	0	0	1.40155	0	0	3.79738	2.88993	31.4	10.0563	2.33244	1.67183	0.716773	0.76737	0.980886	0.172437	0.147075
ARC1_YEAST tRNA-aminoacylation cofactor ARC1	6.79973	9.70626	6.05983	6.89144	9.50897	11.511	3.99119	6.51242	56.38	42.0579	7.36432	7.8809	1.07015	0.788161	0.980886	0.172352	0.147014
SYFA_YEAST Phenylalanine--tRNA ligase alpha subunit	5.36904	3.38962	3.66691	3.53751	6.68659	5.68399	2.89687	2.20462	49.11	57.4753	3.99077	4.36802	1.09453	0.758744	0.980886	0.172294	0.146971
OYE2_YEAST NADPH dehydrogenase 2	12.3049	18.4934	13.6107	13.1303	9.93064	19.5167	18.1186	12.7704	71.25	44.9828	14.3848	15.0841	1.04861	0.800572	0.980886	0.171495	0.14639
YEY6_YEAST MYG1 protein YER156C	0.746582	4.09745	3.01561	3.79609	1.21325	3.41227	4.79707	3.65073	54.44	38.1504	2.91393	3.26833	1.12162	0.750657	0.980886	0.17113	0.146123
HIS2_YEAST Histidine biosynthesis trifunctional protein	4.86335	8.74183	9.16212	8.28131	6.64931	13.5279	7.23811	6.23161	59.45	87.6663	7.76215	8.41172	1.08368	0.753904	0.980886	0.17095	0.145992
VDAC1_YEAST Mitochondrial outer membrane protein porin 1	8.10636	18.4205	13.557	13.0786	18.0461	18.7989	7.81822	11.9807	80.21	30.4095	13.2906	14.161	1.06549	0.803853	0.980886	0.170837	0.14591
SYG_YEAST Isoform Cytoplasmic of Glycine--tRNA ligase 1, mitochondrial GN=GRS1	7.77155	7.65038	10.211	11.3102	10.7939	14.1591	6.40604	7.52316	59.82	75.2917	9.23578	9.72056	1.05249	0.813837	0.980886	0.170816	0.145895
FRDS_YEAST Fumarate reductase 1	8.43967	11.2793	9.27959	9.93974	9.80938	14.7742	8.98377	7.50577	57.02	50.8124	9.73458	10.2683	1.05483	0.762297	0.980886	0.170782	0.14587
BCA2_YEAST Branched-chain-amino-acid aminotransferase, cytosolic	8.87272	11.2793	7.14354	5.84598	6.72501	13.8071	5.64342	3.64328	64.1	41.5983	8.28539	7.4547	0.899739	0.751385	0.980886	0.170779	0.145868
GRE3_YEAST NADPH-dependent aldose reductase GRE3	7.44627	14.3536	13.7844	7.43936	14.0619	11.9534	8.3455	11.5872	57.49	37.0952	10.7559	11.487	1.06797	0.75636	0.980886	0.170739	0.145838
STI1_YEAST Heat shock protein STI1	14.3721	17.1965	14.5314	20.0618	18.0769	21.0503	14.6967	14.5944	51.27	66.224	16.5405	17.1046	1.03411	0.791912	0.980886	0.170736	0.145836
RS23A_YEAST 40S ribosomal protein S23-A	1.59799	5.33752	3.92827	3.78964	2.59686	8.95038	3.10334	2.36175	47.59	16.0279	3.66335	4.25308	1.16098	0.747967	0.980886	0.170702	0.145812
SERC_YEAST Phosphoserine aminotransferase	7.17038	2.28559	2.30432	3.65268	4.00247	2.60742	4.39676	5.98116	54.68	43.3885	3.85324	4.24695	1.10218	0.779445	0.980886	0.170405	0.145595
SYLC_YEAST Leucine--tRNA ligase, cytoplasmic	4.39047	4.33828	7.57887	5.17083	5.40974	8.57576	4.79032	4.32083	48.07	124.063	5.36961	5.77416	1.07534	0.75242	0.980886	0.170315	0.145529
DOHH_YEAST Deoxyhypusine hydroxylase	6.38389	4.38447	4.21059	2.27243	4.29534	5.36704	3.32638	3.18774	55.08	36.1423	4.31284	4.04412	0.937693	0.793169	0.980886	0.170299	0.145518
IF4E_YEAST Eukaryotic translation initiation factor 4E	5.48142	6.63744	6.69185	4.71258	8.90771	2.2886	3.85914	6.61075	50.7	24.2394	5.88082	5.41655	0.921053	0.773685	0.980886	0.170298	0.145517
CARP_YEAST Saccharopepsin	9.82796	8.53792	14.7034	11.5748	17.7332	10.1254	11.6157	8.00938	46.42	44.4711	11.161	11.8709	1.06361	0.784257	0.980886	0.170238	0.145473
VATA_YEAST V-type proton ATPase catalytic subunit A	10.1058	11.75	12.8369	10.0559	13.267	15.0999	8.23484	8.96857	61.91	118.562	11.1872	11.3926	1.01836	0.912539	0.988523	0.170223	0.145462
RIR4_YEAST Ribonucleoside-diphosphate reductase small chain 2	7.88858	3.95499	3.79815	6.7821	6.36647	6.63205	3.7784	4.22668	59.42	40.0288	5.60595	5.2509	0.936665	0.787062	0.980886	0.170155	0.145412
MCR1_YEAST NADH-cytochrome b5 reductase 2	11.3973	10.0211	10.4284	7.11497	9.81739	16.8042	8.23846	7.28586	75.83	34.1165	9.74044	10.5365	1.08172	0.745554	0.980886	0.170088	0.145364
SYC_YEAST Cysteine--tRNA ligase	3.62378	2.00521	2.4249	3.84381	2.77768	4.75448	2.81586	2.14296	48.24	87.4757	2.97443	3.12275	1.04986	0.844021	0.988523	0.16978	0.145138
HSP82_YEAST ATP-dependent molecular chaperone HSP82	35.5604	36.9561	32.6239	33.6771	34.8273	32.5685	30.3821	39.4948	59.66	81.356	34.7044	34.3182	0.988872	0.864948	0.988523	0.169507	0.144939
SAHH_YEAST Adenosylhomocysteinase	8.22515	16.72	7.97425	15.4903	10.6147	15.9872	13.7457	5.40064	44.32	49.094	12.1024	11.4371	0.945024	0.845322	0.988523	0.169436	0.144887
YP225_YEAST Protein PBDC1 homolog	7.67989	17.4514	9.3758	9.04492	5.16735	14.5332	10.1466	10.076	68.49	17.4338	10.888	9.9808	0.916678	0.767278	0.980886	0.169368	0.144837
RS27A_YEAST 40S ribosomal protein S27-A	8.60758	7.09088	17.2666	16.6572	6.94674	3.59383	13.6407	20.9031	39.02	8.87359	12.4056	11.2711	0.908551	0.815705	0.980886	0.168809	0.144428
ADH3_YEAST Alcohol dehydrogenase 3, mitochondrial	7.84324	4.4689	6.08775	8.04522	8.10358	5.74299	3.27189	8.23846	44.53	40.344	6.61128	6.33923	0.95885	0.85649	0.988523	0.16878	0.144407
MDHP_YEAST Malate dehydrogenase, peroxisomal	11.7124	5.21278	5.92023	2.83637	7.88058	1.00552	8.82362	10.67	67.64	37.163	6.42044	7.09493	1.10505	0.819479	0.980886	0.168718	0.144361
HSP73_YEAST Heat shock protein SSA3	33.31	39.8009	38.0036	31.7476	35.9144	40.0765	30.023	34.0502	67.8	70.5038	35.7156	35.016	0.980413	0.812646	0.980886	0.16848	0.144187
RLA4_YEAST 60S acidic ribosomal protein P2-beta	8.51772	14.1291	6.32856	6.10522	8.42412	14.4193	4.99958	3.80485	81.82	11.0434	8.77016	7.91197	0.902147	0.786175	0.980886	0.168291	0.144049
ALDH4_YEAST Potassium-activated aldehyde dehydrogenase, mitochondrial	41.1492	49.462	38.0289	46.6969	44.2473	55.8039	45.6959	34.776	82.08	56.6882	43.8343	45.1308	1.02958	0.805021	0.980886	0.168285	0.144044
CCPR_YEAST Cytochrome c peroxidase, mitochondrial	2.20479	7.36431	4.42276	8.59137	4.67526	6.13285	3.494	6.1476	43.49	40.3279	5.64581	5.11242	0.905526	0.7469	0.980886	0.16828	0.144041
BFR1_YEAST Nuclear segregation protein BFR1	5.31142	4.67007	7.36923	6.25548	7.51755	7.83115	4.46155	4.99088	57.87	54.6064	5.90155	6.20029	1.05062	0.783954	0.980886	0.1679	0.143762
SYMC_YEAST Methionine--tRNA ligase, cytoplasmic	3.75808	3.92323	7.73101	5.36291	2.44362	8.42223	5.6564	3.65166	54.86	85.6243	5.19381	5.04348	0.971056	0.928097	0.988523	0.167846	0.143723
MDHC_YEAST Malate dehydrogenase, cytoplasmic	3.36146	4.42805	3.25892	1.75882	1.65104	2.82604	1.4403	5.70418	65.52	40.7051	3.20182	2.90539	0.907419	0.800903	0.980886	0.167786	0.143679
CISY2_YEAST Citrate synthase, peroxisomal	6.26458	5.81345	5.86111	4.12755	10.1804	1.21992	3.98453	5.17965	58.91	51.3814	5.51667	5.14112	0.931925	0.852313	0.988523	0.167618	0.143556
GPP1_YEAST Glycerol-1-phosphate phosphohydrolase 1	17.9484	37.4908	21.9118	42.5645	36.7287	32.9248	26.7126	22.3179	75.6	27.9293	29.9789	29.671	0.989729	0.965132	0.992463	0.16746	0.14344
YN034_YEAST Uncharacterized protein YNR034W-A GN=YNR034W-A PE=1 SV=1	34.4007	34.7285	25.5592	24.6572	24.8361	28.9212	26.3477	43.7515	84.69	10.7747	29.8364	30.9641	1.0378	0.83346	0.985382	0.167453	0.143435
RL22A_YEAST 60S ribosomal protein L22-A	0.660058	7.29441	0.805814	5.17903	1.07264	1.83601	4.24112	5.30342	61.16	13.685	3.48483	3.1133	0.893387	0.853222	0.988523	0.167434	0.143421
ADT2_YEAST ADP,ATP carrier protein 2	14.9199	42.8842	22.3213	15.7192	16.9423	32.9573	24.9338	25.318	48.74	34.404	23.9611	25.0379	1.04494	0.887512	0.988523	0.167393	0.14339
RS10B_YEAST 40S ribosomal protein S10-B	9.22995	4.6275	11.2681	10.8705	14.9993	7.75976	8.90187	6.77462	58.1	12.7305	8.99902	9.6089	1.06777	0.807487	0.980886	0.167388	0.143387
HXKA_YEAST Hexokinase-1	29.1923	41.6705	26.0158	25.0977	36.647	32.0245	28.1547	27.9588	79.59	53.7045	30.4941	31.1963	1.02303	0.876745	0.988523	0.167258	0.143291
SCS2_YEAST Vesicle-associated membrane protein-associated protein SCS2	2.15306	3.57148	1.59969	2.53575	5.143	0.547093	2.07653	3.1821	59.84	26.909	2.46499	2.73718	1.11042	0.804586	0.980886	0.167204	0.143252
OM45_YEAST Mitochondrial outer membrane protein OM45	8.22063	11.9988	8.83081	9.68177	10.238	10.665	8.93122	8.43621	61.83	44.5535	9.68301	9.5676	0.988081	0.910259	0.988523	0.167202	0.14325
RS3A1_YEAST 40S ribosomal protein S1-A	26.7663	57.9354	39.1948	25.7239	35.4944	42.4537	30.964	32.2809	73.73	28.7256	37.4051	35.2983	0.943675	0.79923	0.980886	0.167182	0.143236
SODC_YEAST Superoxide dismutase [Cu-Zn]	9.59504	20.7684	15.285	18.5681	15.5926	19.483	12.0752	14.1809	66.23	15.8449	16.0541	15.3329	0.955077	0.811132	0.980886	0.166974	0.143083
ALDH3_YEAST Aldehyde dehydrogenase [NAD(P)+] 2	20.9599	23.9836	22.8057	19.4477	26.8344	16.6516	22.5186	18.9695	71.15	55.3504	21.7992	21.2435	0.974509	0.827074	0.982808	0.166951	0.143066
RL27A_YEAST 60S ribosomal protein L27-A	51.3382	85.1593	48.0318	33.8252	38.9114	79.8887	43.5677	42.4472	56.62	15.5216	54.5886	51.2038	0.937993	0.823356	0.980886	0.16689	0.143021
HSP72_YEAST Heat shock protein SSA2	60.0042	76.8903	68.0657	65.6637	67.1359	79.9318	62.0966	58.6549	80.28	69.4275	67.656	66.9548	0.989636	0.908311	0.988523	0.166829	0.142976
GLGB_YEAST 1,4-alpha-glucan-branching enzyme	3.78414	9.22672	6.21519	4.94842	5.50119	8.359	5.836	5.1966	46.88	81.0642	6.04362	6.22319	1.02971	0.900502	0.988523	0.16676	0.142926
TRX1_YEAST Thioredoxin-1	2.88385	9.63244	3.52067	3.39642	9.43664	2.4245	2.78134	7.00329	45.63	11.2277	4.85835	5.41144	1.11384	0.820321	0.980886	0.166734	0.142907
IDH1_YEAST Isocitrate dehydrogenase [NAD] subunit 1, mitochondrial	5.35067	3.67485	4.44399	4.28716	7.24925	3.06034	4.30232	2.67181	51.94	39.2997	4.43916	4.32093	0.973365	0.917344	0.988523	0.166691	0.142875
CISY1_YEAST Citrate synthase, mitochondrial	11.7631	16.4165	20.7629	17.4453	17.5718	20.4621	14.286	14.1866	66.18	53.327	16.597	16.6266	1.00179	0.990495	0.994083	0.166508	0.142741
PSA6_YEAST Proteasome subunit alpha type-6	2.31435	5.64297	5.68923	4.00651	5.52827	9.46259	2.23208	1.69869	72.22	25.5882	4.41327	4.73041	1.07186	0.876868	0.988523	0.166483	0.142722
NDK_YEAST Nucleoside diphosphate kinase	23.4364	45.8285	23.8537	23.0119	25.9105	35.22	26.6456	30.7486	71.9	17.1559	29.0326	29.6312	1.02062	0.923761	0.988523	0.16621	0.142521
APT1_YEAST Adenine phosphoribosyltransferase 1	2.07418	1.7087	2.53221	2.44284	5.53848	2.86528	0.300269	0.228515	31.55	20.5739	2.18948	2.23314	1.01994	0.973795	0.992463	0.165867	0.142269
ALDH2_YEAST Aldehyde dehydrogenase [NAD(P)+] 1	11.5954	14.9338	15.285	13.6564	13.3266	11.3284	15.9258	13.7112	69.76	55.1532	13.8677	13.573	0.978751	0.822665	0.980886	0.165866	0.142269
APE3_YEAST Aminopeptidase Y	3.16275	5.24634	2.73072	1.70713	1.8052	6.22183	1.39797	1.96923	36.87	60.0998	3.21174	2.84856	0.886922	0.797431	0.980886	0.1657	0.142146
ARF1_YEAST ADP-ribosylation factor 1	9.47335	3.63987	2.67884	4.24635	8.61246	3.03121	5.11136	3.88991	45.86	20.5165	5.00961	5.16124	1.03027	0.940711	0.988523	0.165653	0.142112
RS5_YEAST 40S ribosomal protein S5	27.1094	27.3678	33.0958	31.9279	26.8115	52.6926	20.7633	22.093	61.78	25.0233	29.8752	30.5901	1.02393	0.928481	0.988523	0.165637	0.1421
HXKB_YEAST Hexokinase-2	6.41794	11.9007	9.72483	8.44946	11.6588	12.1451	4.835	8.42035	74.28	53.9084	9.12322	9.2648	1.01552	0.947068	0.988523	0.165629	0.142094
RL6B_YEAST 60S ribosomal protein L6-B	25.2107	20.7684	30.7778	29.6916	24.9336	34.8262	24.3146	21.246	67.61	19.9742	26.6121	26.3301	0.989402	0.942191	0.988523	0.165556	0.14204
SYEC_YEAST Glutamate--tRNA ligase, cytoplasmic	10.4608	15.3386	13.5405	13.0626	9.73774	20.9887	13.9581	9.10018	58.9	80.7918	13.1006	13.4462	1.02638	0.909496	0.988523	0.165536	0.142026
ACEA_YEAST Isocitrate lyase	6.94792	12.6526	12.9501	12.4931	9.21355	12.5239	11.0105	11.6168	64.99	62.3692	11.2609	11.0912	0.984927	0.919042	0.988523	0.165362	0.141897
YNN4_YEAST Uncharacterized protein YNL134C	12.4055	12.9506	5.05211	5.84598	6.72501	7.45944	10.7757	11.0327	54.52	41.1386	9.06355	8.99823	0.992793	0.97893	0.992463	0.165135	0.14173
ERG6_YEAST Sterol 24-C-methyltransferase	4.00859	4.30899	3.1713	2.3446	5.31574	1.67366	3.8661	2.40091	48.3	43.4033	3.45837	3.3141	0.958286	0.880706	0.988523	0.165091	0.141698
RL6A_YEAST 60S ribosomal protein L6-A	25.2107	30.5275	30.7778	25.5507	40.9692	34.8262	20.9235	15.9235	68.18	19.9491	28.0167	28.1606	1.00514	0.981777	0.992463	0.165031	0.141654
ATPG_YEAST ATP synthase subunit gamma, mitochondrial	6.88804	9.52576	3.48168	5.51896	7.61518	7.93285	5.53847	5.0557	53.7	34.3289	6.35361	6.53555	1.02864	0.904925	0.988523	0.165016	0.141643
PRS7_YEAST 26S proteasome regulatory subunit 7 homolog	6.10336	3.85322	4.9139	2.73578	4.626	6.46139	3.882	2.95433	37.69	51.9504	4.40157	4.48093	1.01803	0.9414	0.988523	0.164967	0.141607
RL13A_YEAST 60S ribosomal protein L13-A	17.5499	10.2248	15.1526	7.25959	16.4591	17.1457	7.75728	7.43396	51.26	22.5404	12.5467	12.199	0.972287	0.924916	0.988523	0.164849	0.14152
RL12A_YEAST 60S ribosomal protein L12-A	20.5723	34.1252	20.9387	24.2289	33.4315	23.6929	23.3894	20.6849	64.85	17.8117	24.9663	25.2997	1.01335	0.939586	0.988523	0.164801	0.141484
EF2_YEAST Elongation factor 2	22.6824	22.4128	20.2143	21.7991	22.9134	25.5688	16.5869	22.9282	76.84	93.2302	21.7771	21.9993	1.0102	0.914644	0.988523	0.164743	0.141442
FAS1_YEAST Fatty acid synthase subunit beta	6.36509	6.36718	4.85951	4.35594	6.01043	4.63939	5.64299	5.60374	54.41	228.547	5.48693	5.47414	0.997668	0.983543	0.992463	0.16469	0.141403
HSC82_YEAST ATP-dependent molecular chaperone HSC82	38.0365	37.3188	37.6248	36.297	39.4103	34.7409	31.6495	42.6762	61.84	80.8497	37.3193	37.1192	0.99464	0.938149	0.988523	0.164684	0.141398
DHAS_YEAST Aspartate-semialdehyde dehydrogenase	9.33935	11.8725	14.3574	8.42949	7.07868	12.1164	15.2595	8.63195	60.55	39.5187	10.9997	10.7716	0.979266	0.923076	0.988523	0.16464	0.141366
PUR8_YEAST Adenylosuccinate lyase	3.81129	8.43532	4.65291	2.59048	4.3803	4.85867	4.27155	6.54578	48.55	54.4763	4.8725	5.01407	1.02906	0.920845	0.988523	0.164591	0.141329
RS19A_YEAST 40S ribosomal protein S19-A	17.7032	35.9869	17.1632	16.5575	28.769	21.8771	17.074	15.9235	50	15.9073	21.8527	20.9109	0.956902	0.87077	0.988523	0.164569	0.141313
H4_YEAST Histone H4	14.0251	9.63244	7.08921	16.5179	15.5056	8.02169	13.5265	10.2941	57.28	11.3614	11.8161	11.837	1.00177	0.994083	0.994083	0.164547	0.141297
RL16A_YEAST 60S ribosomal protein L16-A	17.5499	24.6953	21.4254	14.6179	20.1701	28.1727	14.3584	10.9272	59.3	22.1874	19.5721	18.4071	0.940474	0.798689	0.980886	0.164545	0.141295
IF5_YEAST Eukaryotic translation initiation factor 5	4.36624	2.99874	4.44399	3.49839	2.93779	6.56154	4.21104	1.7314	59.26	45.2328	3.82684	3.86044	1.00878	0.976415	0.992463	0.164519	0.141276
ADY2_YEAST Accumulation of dyads protein 2	6.75831	7.26478	5.34667	5.15799	7.11711	9.33597	3.23704	5.94992	34.63	30.7065	6.13194	6.41001	1.04535	0.846062	0.988523	0.164514	0.141272
RL25_YEAST 60S ribosomal protein L25	3.33596	5.53367	6.69185	16.9621	8.90771	9.2793	7.77076	8.10124	44.37	15.7478	8.1309	8.51475	1.04721	0.903802	0.988523	0.164436	0.141216
AATC_YEAST Aspartate aminotransferase, cytoplasmic	9.30631	9.39501	5.95014	6.67045	9.20404	9.58799	4.70063	6.83067	71.05	46.0286	7.83048	7.58083	0.968119	0.868445	0.988523	0.164396	0.141185
AROC_YEAST Chorismate synthase	3.37691	3.4091	5.05211	3.15836	3.3398	5.71665	2.58639	3.03743	53.99	40.8126	3.74912	3.67007	0.978914	0.926806	0.988523	0.164383	0.141176
AIM17_YEAST Probable oxidoreductase AIM17	6.14875	5.70597	3.50109	2.75613	3.80296	2.89192	5.21809	6.96434	63.87	53.1018	4.52798	4.71933	1.04226	0.8799	0.988523	0.16429	0.141107
PMA1_YEAST Plasma membrane ATPase 1	3.21973	5.34086	2.92172	3.79201	3.47916	4.05142	3.99953	3.53707	35.51	99.5562	3.81858	3.7668	0.986439	0.929224	0.988523	0.164263	0.141088
RL33A_YEAST 60S ribosomal protein L33-A	13.1323	14.8199	6.63796	21.1873	4.38816	24.8512	17.3504	9.6389	37.38	12.1466	13.9444	14.0572	1.00809	0.983962	0.992463	0.164146	0.141001
VATB_YEAST V-type proton ATPase subunit B	19.0846	17.1033	20.683	21.1991	19.6048	21.9795	21.6979	15.6586	62.86	57.7134	19.5175	19.7352	1.01115	0.903724	0.988523	0.164129	0.140989
HOSC_YEAST Homocitrate synthase, cytosolic isozyme	7.09491	7.76143	4.03983	5.51061	4.38816	7.51109	5.24401	6.55751	68.93	47.0694	6.1017	5.92519	0.971073	0.875926	0.988523	0.163928	0.14084
IDH2_YEAST Isocitrate dehydrogenase [NAD] subunit 2, mitochondrial	5.12739	8.50526	9.84556	9.49811	11.4144	11.8906	5.8295	5.15544	60.43	39.7149	8.24408	8.57248	1.03983	0.880059	0.988523	0.163913	0.140829
RL43A_YEAST 60S ribosomal protein L43-A	30.4666	19.2344	20.8079	20.0736	18.8434	19.6295	37.001	17.1374	61.96	10.0843	22.6456	23.1528	1.0224	0.927375	0.988523	0.163906	0.140824
RS24A_YEAST 40S ribosomal protein S24-A	29.0887	56.8812	48.6476	53.8847	47.2712	80.9129	28.0547	29.2479	67.41	15.3194	47.1255	46.3717	0.984003	0.958263	0.992259	0.163876	0.140802
HSP71_YEAST Heat shock protein SSA1	80.8865	87.1976	81.5938	85.9055	92.1349	85.202	86.0052	73.0797	81.78	69.6146	83.8958	84.1054	1.0025	0.962556	0.992463	0.163525	0.140543
METE_YEAST 5-methyltetrahydropteroyltriglutamate--homocysteine methyltransferase	5.21889	9.38092	7.45473	10.0995	6.49959	11.1252	7.76726	7.50311	63.89	85.8067	8.03851	8.22379	1.02305	0.904779	0.988523	0.163521	0.14054
OLA1_YEAST Obg-like ATPase 1	17.8586	23.0003	18.4947	24.4416	22.5327	28.6682	18.5975	13.1079	73.6	44.1462	20.9488	20.7266	0.989393	0.953582	0.989606	0.163485	0.140513
GSP1_YEAST GTP-binding nuclear protein GSP1/CNR1	19.8481	11.309	18.1607	20.3592	20.5069	29.264	10.1466	9.26217	45.66	24.7947	17.4193	17.2949	0.992862	0.981618	0.992463	0.163299	0.140376
QCR10_YEAST Cytochrome b-c1 complex subunit 10, mitochondrial	0	0	5.81738	5.61208	7.74367	0	1.38903	1.0571	37.66	8.5874	2.85736	2.54745	0.891539	0.901905	0.988523	0.163182	0.140289
UPP_YEAST Uracil phosphoribosyltransferase	3.90592	2.68259	4.76844	4.60016	6.34741	2.23401	3.76709	3.92729	56.94	24.5787	3.98928	4.06895	1.01997	0.937415	0.988523	0.16305	0.140192
SUB2_YEAST ATP-dependent RNA helicase SUB2	13.3056	6.13204	13.6665	12.0094	6.0074	14.0861	11.7961	12.2978	64.13	50.2777	11.2784	11.0469	0.979473	0.928561	0.988523	0.16291	0.140088
ODPA_YEAST Pyruvate dehydrogenase E1 component subunit alpha, mitochondrial	4.10056	4.6275	3.40571	4.02629	3.60015	2.34533	6.22037	4.12299	40.95	46.3132	4.04001	4.07221	1.00797	0.970849	0.992463	0.162849	0.140043
RS17A_YEAST 40S ribosomal protein S17-A	39.3437	56.1611	29.2319	33.8252	55.0196	66.6036	18.8445	17.5748	58.09	15.7787	39.6405	39.5106	0.996723	0.992815	0.994083	0.162787	0.139997
BMH2_YEAST Protein BMH2	41.9496	55.8065	34.8412	30.7635	68.1712	23.9933	35.0349	35.165	74.73	31.0423	40.8402	40.5911	0.9939	0.982709	0.992463	0.162723	0.13995
EMI2_YEAST Putative glucokinase-2	11.8367	16.6559	19.2806	17.3826	12.3257	25.5633	12.3264	11.5919	50.4	55.8856	16.2889	15.4518	0.948607	0.829783	0.983524	0.162688	0.139924
SYDC_YEAST Aspartate--tRNA ligase, cytoplasmic	19.7819	36.3221	24.1502	28.385	28.8582	25.2182	31.3489	24.8012	72.17	63.4759	27.1598	27.5566	1.01461	0.921315	0.988523	0.162648	0.139894
GBLP_YEAST Guanine nucleotide-binding protein subunit beta-like protein	5.49626	14.9807	4.34823	9.15287	10.7134	7.59257	8.71006	7.61083	85.27	34.7836	8.49451	8.65672	1.0191	0.950421	0.988523	0.162534	0.13981
PCKA_YEAST Phosphoenolpyruvate carboxykinase (ATP)	103.855	145.249	124.224	119.841	109.051	132.011	125.809	120.834	79.05	60.9444	123.292	121.926	0.988921	0.893889	0.988523	0.162248	0.139598
SEC4_YEAST Ras-related protein SEC4	5.3937	4.4433	6.58476	6.35238	6.39846	7.45089	5.20198	3.95888	49.77	23.491	5.69353	5.75255	1.01037	0.949804	0.988523	0.162194	0.139558
GLNA_YEAST Glutamine synthetase	4.2548	4.57366	3.36609	3.24729	3.43384	5.87761	2.03793	3.74587	42.7	41.7393	3.86046	3.77381	0.977555	0.922877	0.988523	0.162079	0.139473
HXKG_YEAST Glucokinase-1	26.3824	19.6346	11.2196	11.8257	20.7696	19.0013	12.3264	16.5889	69.6	55.3423	17.2655	17.1715	0.994555	0.98215	0.992463	0.162042	0.139446
KAPR_YEAST cAMP-dependent protein kinase regulatory subunit	5.71086	3.73606	5.99961	8.77639	9.28056	6.26492	4.73971	3.05987	56.97	47.19	6.05573	5.83627	0.963759	0.900327	0.988523	0.161701	0.139193
RTN1_YEAST Reticulon-like protein 1	2.28059	1.56632	6.26696	2.68595	2.52135	4.31572	3.01311	2.99215	48.81	32.8952	3.19996	3.21058	1.00332	0.992718	0.994083	0.161467	0.13902
IF2G_YEAST Eukaryotic translation initiation factor 2 subunit gamma	8.39256	10.3479	10.2458	9.00349	9.06879	15.5228	7.37298	6.7303	62.43	57.8295	9.49745	9.67372	1.01856	0.934821	0.988523	0.16099	0.138666
THRC_YEAST Threonine synthase	3.411	5.65814	3.5325	4.66835	5.54313	4.34839	3.28976	4.27649	60.9	57.4385	4.3175	4.36444	1.01087	0.948845	0.988523	0.16015	0.138042
