# Supplementary material for: A proteome scale study reveals how plastic surfaces and agitation promote protein aggregation
Source: Sci Rep. 2023 Jan 21;13:1227. doi: 10.1038/s41598-023-28412-7 (PMC9867740; doi:10.1038/s41598-023-28412-7)
Supplement: Supplementary file 2 — Supplementary Information 2. [file 41598_2023_28412_MOESM2_ESM.xlsx]

## Sheet: Feuil1
	structural and functionnal characteristic	Glass	PP	Teflon	LoBind
RS29A_YEAST 40S ribosomal protein S29-A	Complexe, ribosomal activity	0.0449629	0.015442	0.0376148	0.0219451
RS29B_YEAST 40S ribosomal protein S29-B	Complexe, ribosomal activity	0.051973	0	0.139852	0
RS30A_YEAST 40S ribosomal protein S30-A	Complexe, ribosomal activity	0.442769	0.669584	0.0655126	0
RS21B_YEAST 40S ribosomal protein S21-B	Complexe, ribosomal activity	0.321579	0.124784	0.426252	0.394932
IF4B_YEAST Eukaryotic translation initiation factor 4B	Complexe, ribosomal activity	0.22473	0.126601	0.594011	0.392395
RL38_YEAST 60S ribosomal protein L38	Complexe, ribosomal activity	0.122215	0.263084	0.439581	0.579145
RS21A_YEAST 40S ribosomal protein S21-A	Complexe, ribosomal activity	0.362685	0.140735	0.480738	0.445414
COX4_YEAST Cytochrome c oxidase subunit 4, mitochondrial	Complexe, energy metabolism	0.556905	0.319385	0.252253	0.465075
RS14A_YEAST 40S ribosomal protein S14-A	Complexe, ribosomal activity	0.515613	0.479984	0.415728	0.492702
COX6_YEAST Cytochrome c oxidase subunit 6, mitochondrial	Complexe, energy metabolism	0.677615	0.406659	0.374669	0.47723
GRE1_YEAST Protein GRE1	partially unfolded, stress response	0.253812	0.203175	0.946384	0.591376
THO1_YEAST Protein THO1	partially unfolded, rna binding	0.790289	0.229048	0.306823	0.680565
ARPC4_YEAST Actin-related protein 2/3 complex subunit 4	Complexe, cytoskeleton	0.459581	0.422396	0.657463	0.479526
FKBP_YEAST FK506-binding protein 1	Chaperone, protein folding	0.593174	0.266827	0.515718	0.70942
ATPF_YEAST ATP synthase subunit 4, mitochondrial	Complexe, energy metabolism	0.508166	0.584276	0.651053	0.50081
RTN2_YEAST Reticulon-like protein 2	partially unfolded, reticulum function	0.703656	0.651221	0.44936	0.522033
H2B1_YEAST Histone H2B.1	Complexe, chromatin organisation	0.795101	0.464594	0.490014	0.685216
SPEE_YEAST Spermidine synthase	monomer, metabolism	0.700944	0.525214	0.381966	0.852497
HBT1_YEAST Protein HBT1	partially unfolded,	0.530352	0.406688	0.754306	0.830218
RS7B_YEAST 40S ribosomal protein S7-B	Complexe, ribosomal activity	0.570687	0.574306	0.655079	0.732037
TSA1_YEAST Peroxiredoxin TSA1	homodimer, stress response	0.543869	0.767778	0.817747	0.492553
HSP12_YEAST 12 kDa heat shock protein	Chaperone, stress response	0.680866	0.726575	0.632906	0.59157
RUVB1_YEAST RuvB-like protein 1	Complexe, chromatin organisation	0.521547	0.763455	0.642503	0.744537
DLDH_YEAST Dihydrolipoyl dehydrogenase, mitochondrial	Complexe, metabolism	0.642603	0.567103	0.634844	0.837253
RS2_YEAST 40S ribosomal protein S2	Complexe, ribosomal activity	0.671591	0.73448	0.764867	0.538643
DAK1_YEAST Dihydroxyacetone kinase 1	monomer, metabolism	0.601016	0.669885	0.71093	0.781088
RS15_YEAST 40S ribosomal protein S15	Complexe, ribosomal activity	0.464088	0.628044	0.797623	0.89121
SIS1_YEAST Protein SIS1	Chaperone, protein folding	0.814255	0.511563	0.790932	0.682656
GSP2_YEAST GTP-binding nuclear protein GSP2/CNR2	partially unfolded, nucleus organisation	0.633376	0.626961	0.650539	0.893106
HSP60_YEAST Heat shock protein 60, mitochondrial	Chaperone, protein folding	0.623158	0.633776	0.766642	0.807037
STM1_YEAST Suppressor protein STM1	Complexe, DNA bindiing	0.834764	0.466146	0.838734	0.697353
GSP1_YEAST GTP-binding nuclear protein GSP1/CNR1	monomer, nucleus organisation	0.643091	0.626171	0.646325	0.992862
SODC_YEAST Superoxide dismutase [Cu-Zn]	homodimer, stress response	0.752883	0.785284	0.416253	0.955077
RLA4_YEAST 60S acidic ribosomal protein P2-beta	Complexe, ribosomal activity	0.760634	0.469351	0.779199	0.902147
RL9B_YEAST 60S ribosomal protein L9-B	Complexe, ribosomal activity	0.98441	0.801457	0.591385	0.573304
NACA_YEAST Nascent polypeptide-associated complex subunit alpha	Complexe, unfolded protein binding	0.815223	0.692983	0.754565	0.71412
RS31_YEAST Ubiquitin-40S ribosomal protein S31	Complexe, ribosomal activity	0.694197	0.909471	0.921218	0.468169
ATPO_YEAST ATP synthase subunit 5, mitochondrial	Complexe, energy metabolism	0.757589	0.692056	0.906825	0.640172
RL12A_YEAST 60S ribosomal protein L12-A	Complexe, ribosomal activity	0.591404	0.64638	0.774878	1.01335
RL12A_YEAST 60S ribosomal protein L12-A	Complexe, ribosomal activity	0.591404	0.64638	0.774878	1.01335
MAS5_YEAST Mitochondrial protein import protein MAS5	Chaperone, protein folding	0.613633	0.645349	0.892706	0.882479
CBS_YEAST Cystathionine beta-synthase	monomer, metabolism	0.651985	0.794172	0.797727	0.801565
PAA1_YEAST Polyamine N-acetyltransferase 1	monomer, metabolism	0.807403	0.586531	0.8904	0.805533
ABP1_YEAST Actin-binding protein	Complexe, cytoskeleton	0.781636	0.648376	0.768082	0.918047
SYFB_YEAST Phenylalanine--tRNA ligase beta subunit	tetramer, protein biosynthesis, RNA binding	0.809612	0.645779	0.836187	0.897475
TKT2_YEAST Transketolase 2	homodimer, metabolism	0.769446	0.851589	0.879899	0.69534
APE2_YEAST Aminopeptidase 2, mitochondrial	partially unfolded, metabolism	0.891995	0.726751	0.759304	0.92236
ARC1_YEAST tRNA-aminoacylation cofactor ARC1	Complexe, protein biosynthesis, RNA binding	0.590206	0.579063	1.08471	1.07015
HSP72_YEAST Heat shock protein SSA2	Chaperone, protein folding, RNA binding	0.787064	0.760904	0.799353	0.989636
ADY2_YEAST Accumulation of dyads protein 2	partially unfolded, transporter	0.857052	0.708352	0.758181	1.04535
SYG_YEAST Isoform Cytoplasmic of Glycine--tRNA ligase 1, mitochondrial GN=GRS1	RNA binding, protein biosynthesis	0.671388	0.848851	0.816216	1.05249
STI1_YEAST Heat shock protein STI1	Chaperone, stress response	0.849873	0.73858	0.769381	1.03411
QCR1_YEAST Cytochrome b-c1 complex subunit 1, mitochondrial	Complexe, energy metabolism	0.883715	0.874066	0.765163	0.874285
ENO1_YEAST Enolase 1	homodimer, metabolism	0.814079	0.815697	0.903581	0.870179
TRXB1_YEAST Thioredoxin reductase 1	homodimer, stress response	0.902459	0.778161	1.11333	0.617778
ALDH3_YEAST Aldehyde dehydrogenase [NAD(P)+] 2	monomer, metabolism	0.776181	0.83747	0.839544	0.974509
RS7A_YEAST 40S ribosomal protein S7-A	Complexe, ribosomal activity	0.729708	0.80928	0.954956	0.950296
G3P3_YEAST Glyceraldehyde-3-phosphate dehydrogenase 3	homotetramer, metabolism	0.936697	0.741812	0.908435	0.860661
HSP74_YEAST Heat shock protein SSA4	Chaperone, protein refolding	0.743539	0.833975	0.937637	0.949659
PYR1_YEAST Protein URA2	monomer, metabolism	0.751734	0.845258	0.924436	0.950912
HSP71_YEAST Heat shock protein SSA1	Chaperone, protein refolding	0.794091	0.804831	0.872891	1.0025
ENO2_YEAST Enolase 2	homodimer, metabolism	0.876119	0.763182	0.93034	0.907796
G3P1_YEAST Glyceraldehyde-3-phosphate dehydrogenase 1	homotetramer, metabolism	0.93221	0.71555	0.929276	0.912366
HSP73_YEAST Heat shock protein SSA3	Chaperone, protein folding,	0.794347	0.839177	0.900147	0.980413
FRDS_YEAST Fumarate reductase 1	monomer, metabolism	0.962689	0.86406	0.679729	1.05483
RS13_YEAST 40S ribosomal protein S13	Complexe, ribosomal activity	0.796696	0.668244	0.980909	1.2009
RS5_YEAST 40S ribosomal protein S5	Complexe, ribosomal activity	0.912655	0.799838	0.91929	1.02393
TCTP_YEAST Translationally-controlled tumor protein homolog	partially unfolded, stress response	0.609991	0.490992	1.17393	1.39784
HS104_YEAST Heat shock protein 104	Chaperone , protein folding	0.765886	1.0009	0.864774	1.05763
IF2G_YEAST Eukaryotic translation initiation factor 2 subunit gamma	Complexe, ribosomal activity	0.852602	0.965615	0.88751	1.01856
RIR2_YEAST Ribonucleoside-diphosphate reductase small chain 1	heterotetramer, metabolism	0.751229	0.823208	1.14425	1.11568
ACON_YEAST Aconitate hydratase, mitochondrial	monomer, metabolism	0.967542	0.840948	0.996188	1.07288
EF2_YEAST Elongation factor 2	Complex, ribosomal activity	0.945308	0.831222	1.11533	1.0102
BFR1_YEAST Nuclear segregation protein BFR1	monomer, RNA binding	0.95552	0.629123	1.27449	1.05062
HSP82_YEAST ATP-dependent molecular chaperone HSP82	Chaperone, protein folding, stress response	0.904007	0.919093	1.14118	0.988872
HSC82_YEAST ATP-dependent molecular chaperone HSC82	Chaperone , protein folding, stress response	0.950959	0.915371	1.15515	0.99464
UGPA1_YEAST UTP--glucose-1-phosphate uridylyltransferase	homooctamer, metabolism	0.869171	0.982171	0.972186	1.26588
RLA0_YEAST 60S acidic ribosomal protein P0	Complexe, ribosomal activity	1.03467	0.745683	1.05991	1.37408
SYKC_YEAST Lysine--tRNA ligase, cytoplasmic	homodimer, protein biogenesis	1.08237	0.964047	0.921981	1.26863
DHE5_YEAST NADP-specific glutamate dehydrogenase 2	homohexamer, metabolism	1.11501	0.917427	1.20602	1.0842
SYIC_YEAST Isoleucine--tRNA ligase, cytoplasmic	Monomer, RNA binding	1.02828	0.921355	1.08346	1.38014
ACH1_YEAST Acetyl-CoA hydrolase	Monomer, metabolism	1.09094	0.871497	1.19505	1.30708
IDHC_YEAST Isocitrate dehydrogenase [NADP] cytoplasmic	homodimer, metabolism	1.18639	0.896334	1.19263	1.37786
WTM1_YEAST Transcriptional modulator WTM1	monomern transcription	1.17762	0.941363	1.29699	1.30537
ADH1_YEAST Alcohol dehydrogenase 1	homotetramer, metabolism	1.06866	1.22522	1.35344	1.11711
VPS1_YEAST Vacuolar protein sorting-associated protein 1	partially unfolded, cytosqueleton	1.23538	1.04195	1.14336	1.35172
PUR92_YEAST Bifunctional purine biosynthesis protein ADE17	homodimer, metabolism	1.40736	0.979343	1.16694	1.23133
RS3_YEAST 40S ribosomal protein S3	Complexe, ribosomal activity	1.28079	1.17973	1.23079	1.1396
RL15B_YEAST 60S ribosomal protein L15-B	Complexe, ribosomal activity	1.09201	1.24215	0.941358	1.57219
MLS1_YEAST Malate synthase 1	monomer, metabolism	1.21347	0.970725	1.34972	1.32158
DHE4_YEAST NADP-specific glutamate dehydrogenase 1	homohexamer, metabolism	1.18053	1.02152	1.50023	1.18988
ACT_YEAST Actin	cytosqueleton	1.23363	1.21294	1.09348	1.36072
MPG1_YEAST Mannose-1-phosphate guanyltransferase	monomer, metabolism	1.28076	0.92923	1.53139	1.24748
G6PD_YEAST Glucose-6-phosphate 1-dehydrogenase	monomer, metabolism	1.21016	1.20279	1.53994	1.07786
6PGD1_YEAST 6-phosphogluconate dehydrogenase, decarboxylating 1	homodimer, metabolism	1.19524	1.05428	1.41125	1.40066
DCPS_YEAST m7GpppX diphosphatase	homodimer, stress response	1.04044	0.983797	1.54961	1.55911
ARA1_YEAST D-arabinose dehydrogenase [NAD(P)+] heavy chain	heterodimer, metabolism	1.36807	0.977576	1.36801	1.59356
6PGD2_YEAST 6-phosphogluconate dehydrogenase, decarboxylating 2	homodimer, metabolism	1.29047	1.06756	1.33645	1.62298
RL1A_YEAST 60S ribosomal protein L1-A	Complexe, ribosomal activity	1.25042	1.18119	1.79444	1.24679
EIF3I_YEAST Eukaryotic translation initiation factor 3 subunit I	Complexe, ribosomal activity	0.980876	1.35931	1.89152	1.26353
ACS1_YEAST Acetyl-coenzyme A synthetase 1	monomer, metabolism	1.18956	1.12409	1.45951	1.76167
RS9B_YEAST 40S ribosomal protein S9-B	Complexe, ribosomal activity	1.17835	1.26098	1.45166	1.66591
SYNC_YEAST Asparagine--tRNA ligase, cytoplasmic	monomer, RNA binding, protein biosynthesis	1.49203	1.2271	1.41769	1.43572
PDC6_YEAST Pyruvate decarboxylase isozyme 3	homotetramer, metabolism	1.56445	1.09554	1.61507	1.70118
ADH3_YEAST Alcohol dehydrogenase 3, mitochondrial	homotetramer, metabolism	1.44898	1.65236	1.94999	0.95885
PUR91_YEAST Bifunctional purine biosynthesis protein ADE16	homodimer, metabolism	1.59722	1.17239	1.80442	1.47229
FPPS_YEAST Farnesyl pyrophosphate synthase	monomer, metabolism	1.4986	1.43561	1.41945	1.69795
ODPB_YEAST Pyruvate dehydrogenase E1 component subunit beta, mitochondrial	Complexe, metabolism	1.90283	1.36242	1.11184	1.76043
RS9A_YEAST 40S ribosomal protein S9-A	Complexe, ribosomal activity	1.38897	1.40424	1.68863	1.91625
KAD2_YEAST Adenylate kinase	monomer, metabolism	2.27506	1.58402	2.24498	2.3253
ASNS2_YEAST Asparagine synthetase [glutamine-hydrolyzing] 2	monomer, metabolism	1.74437	1.44759	1.59319	#N/A
ILV3_YEAST Dihydroxy-acid dehydratase, mitochondrial	monomer, metabolism	#N/A	1.03538	1.52674	1.39338
